# Supplementary material for: High-throughput quantitation of amino acids and acylcarnitine in cerebrospinal fluid: identification of PCNSL biomarkers and potential metabolic messengers
Source: Front Mol Biosci. 2023 Oct 31;10:1257079. doi: 10.3389/fmolb.2023.1257079 (PMC10644155; doi:10.3389/fmolb.2023.1257079)
Supplement: Supplementary file 1 [file Table2.XLSX]

## Sheet: PCNSL Dx Features
Features	FC	p.Val	AUC	pVal.adj
Alanine	1.79857	0.00132809	0.739785	0.012289
Alanine/Arginine	1.82444	0.00206998	0.730108	0.0170218
Alanine/Asparagine	1.77044	0.00187813	0.732258	0.0157996
Alanine/C0-Carnitine	1.06272	0.734597	0.525806	0.84911
Alanine/C10:1-Carnitine	1.79252	0.000120752	0.787097	0.00237163
Alanine/C10:2-Carnitine	1.5208	0.0525175	0.669231	0.152112
Alanine/C10-Carnitine	1.5281	0.0144752	0.682796	0.0655903
Alanine/C12:1-Carnitine	1.38414	0.0104474	0.691398	0.0536827
Alanine/C12:1OH-Carnitine	4.09774	1.8618e-06	0.855914	0.000243077
Alanine/C12-Carnitine	1.97245	1.19573e-05	0.826882	0.00059201
Alanine/C14:1-Carnitine	1.72708	0.0046477	0.725275	0.0306813
Alanine/C14:1OH-Carnitine	2.04853	4.59325e-05	0.804301	0.00130729
Alanine/C14:2-Carnitine	1.78272	0.000124771	0.788889	0.00241071
Alanine/C14-Carnitine	1.98371	4.3167e-05	0.805376	0.00127436
Alanine/C16:1-Carnitine	1.852	0.0331505	0.662069	0.114499
Alanine/C16-Carnitine	1.57064	0.00479742	0.710753	0.0314079
Alanine/C18:1-Carnitine	1.45314	0.0933408	0.626667	0.224405
Alanine/C18:2-Carnitine	1.75666	0.00728836	0.702222	0.0420918
Alanine/C18-Carnitine	1.72252	0.00411086	0.724138	0.0283996
Alanine/C2-Carnitine	1.64669	0.948239	0.505376	0.975748
Alanine/C3-Carnitine	0.90165	0.117525	0.617204	0.26176
Alanine/C4-Carnitine	0.840925	0.00744914	0.7	0.0429161
Alanine/C5-Carnitine	1.05211	0.76743	0.522581	0.868472
Alanine/C5DC-Carnitine/C6OH-Carnitine	1.38883	0.135407	0.611828	0.286039
Alanine/C5OH-Carnitine	1.45331	0.302317	0.577419	0.490415
Alanine/C6-Carnitine	1.35068	0.0962628	0.625556	0.228198
Alanine/C8:1-Carnitine	1.41117	0.0183395	0.676344	0.0772763
Alanine/C8-Carnitine	1.72896	0.000468121	0.76129	0.00602975
Alanine/Glutamine/Lysine	2.88852	0.0190646	0.675269	0.0795992
Alanine/Histidine	2.11121	0.00744914	0.7	0.0429161
Alanine/Leucine/Isoleucine	1.36735	0.131672	0.612903	0.280644
Alanine/Methionine	1.80815	0.0108893	0.690323	0.0554734
Alanine/Ornithine	1.57669	0.0113477	0.689247	0.0571957
Alanine/Phenylalanine	1.23879	0.269763	0.582796	0.453229
Alanine/Proline	1.2477	0.502415	0.558712	0.677998
Alanine/Pyroglutamic acid	1.23829	0.484132	0.552688	0.661049
Alanine/Serine	2.11749	0.082147	0.630108	0.206735
Alanine/Threonine	1.68417	0.0412197	0.652688	0.131635
Alanine/Tryptophan	1.26691	0.588518	0.54086	0.747323
Alanine/Tyrosine	1.13625	0.734597	0.525806	0.84911
Alanine/Valine	1.09756	0.745491	0.524731	0.855254
Arginine	0.979423	0.236718	0.583333	0.439189
Arginine/Alanine	0.706766	0.00206998	0.730108	0.0170218
Arginine/Asparagine	0.977903	0.584675	0.538721	0.743833
Arginine/C0-Carnitine	0.722231	0.000895491	0.733165	0.00956465
Arginine/C10:1-Carnitine	1.03826	0.383805	0.561448	0.571527
Arginine/C10:2-Carnitine	1.00612	0.435325	0.563988	0.618565
Arginine/C10-Carnitine	0.951402	0.397061	0.559764	0.584102
Arginine/C12:1-Carnitine	0.923683	0.326263	0.569697	0.513673
Arginine/C12:1OH-Carnitine	1.58601	0.0140276	0.672559	0.0642942
Arginine/C12-Carnitine	1.1346	0.054494	0.636285	0.155562
Arginine/C14:1-Carnitine	1.04049	0.811657	0.518319	0.898127
Arginine/C14:1OH-Carnitine	1.07421	0.333541	0.568182	0.519948
Arginine/C14:2-Carnitine	0.932111	0.0980552	0.618916	0.231183
Arginine/C14-Carnitine	1.14661	0.154597	0.600168	0.310601
Arginine/C16:1-Carnitine	1.07224	0.877694	0.511478	0.935773
Arginine/C16-Carnitine	0.985173	0.184383	0.593434	0.349291
Arginine/C18:1-Carnitine	0.861281	0.119139	0.61039	0.264982
Arginine/C18:2-Carnitine	0.976002	0.418011	0.557576	0.601516
Arginine/C18-Carnitine	0.94165	0.385532	0.563725	0.573532
Arginine/C2-Carnitine	1.56278	0.0847451	0.621212	0.210336
Arginine/C3-Carnitine	0.685518	0.00294815	0.708754	0.0222069
Arginine/C4-Carnitine	0.599627	1.84842e-05	0.800505	0.000765664
Arginine/C5-Carnitine	0.709835	0.000254383	0.756734	0.00388773
Arginine/C5DC-Carnitine/C6OH-Carnitine	0.837626	0.00898252	0.683502	0.048351
Arginine/C5OH-Carnitine	0.841219	0.0140276	0.672559	0.0642942
Arginine/C6-Carnitine	0.90871	0.585554	0.539522	0.744752
Arginine/C8:1-Carnitine	0.907016	0.106163	0.613636	0.243295
Arginine/C8-Carnitine	1.03453	0.7962	0.518519	0.886469
Arginine/Glutamine/Lysine	1.09832	0.287734	0.574916	0.474202
Arginine/Histidine	1.17976	0.909144	0.508418	0.954547
Arginine/Leucine/Isoleucine	0.850222	0.0339887	0.64899	0.115466
Arginine/Methionine	0.967219	0.678558	0.529461	0.813414
Arginine/Ornithine	0.94524	0.536151	0.543771	0.707672
Arginine/Phenylalanine	0.774036	0.000150681	0.765993	0.00275457
Arginine/Proline	0.656528	0.0683237	0.656364	0.181016
Arginine/Pyroglutamic acid	0.79595	0.065195	0.62963	0.175267
Arginine/Serine	1.02193	0.824134	0.515993	0.903392
Arginine/Threonine	0.954272	0.618118	0.535354	0.769693
Arginine/Tryptophan	0.743647	0.00075303	0.736532	0.0084814
Arginine/Tyrosine	0.70085	1.33125e-06	0.839226	0.000224028
Arginine/Valine	0.759281	0.000720863	0.737374	0.00825606
Asparagine	0.932117	0.652372	0.531987	0.781023
Asparagine/Alanine	0.675881	0.00187813	0.732258	0.0157996
Asparagine/Arginine	0.975887	0.584675	0.538721	0.743833
Asparagine/C0-Carnitine	0.710925	0.0118487	0.676768	0.0585414
Asparagine/C10:1-Carnitine	1.00243	0.520439	0.545455	0.693489
Asparagine/C10:2-Carnitine	0.889736	0.299694	0.584821	0.486823
Asparagine/C10-Carnitine	0.899734	0.805484	0.517677	0.892624
Asparagine/C12:1-Carnitine	0.879146	0.61489	0.535931	0.769503
Asparagine/C12:1OH-Carnitine	1.46525	0.0207553	0.662458	0.084029
Asparagine/C12-Carnitine	1.09562	0.0472198	0.640625	0.143318
Asparagine/C14:1-Carnitine	1.05279	0.680639	0.53125	0.814881
Asparagine/C14:1OH-Carnitine	1.03663	0.209368	0.588384	0.380982
Asparagine/C14:2-Carnitine	0.975349	0.072586	0.629017	0.188628
Asparagine/C14-Carnitine	1.09389	0.0310646	0.651515	0.109452
Asparagine/C16:1-Carnitine	1.0445	0.70996	0.527089	0.834856
Asparagine/C16-Carnitine	0.938868	0.504968	0.547138	0.677998
Asparagine/C18:1-Carnitine	0.864613	0.193357	0.592208	0.360261
Asparagine/C18:2-Carnitine	0.967705	0.623544	0.535065	0.774381
Asparagine/C18-Carnitine	0.908302	0.721454	0.526471	0.841507
Asparagine/C2-Carnitine	1.3187	0.218218	0.5867	0.391836
Asparagine/C3-Carnitine	0.625869	0.00752253	0.68771	0.043026
Asparagine/C4-Carnitine	0.561384	5.86491e-05	0.781987	0.00149871
Asparagine/C5-Carnitine	0.675461	0.00142609	0.723906	0.0128863
Asparagine/C5DC-Carnitine/C6OH-Carnitine	0.784695	0.00433129	0.700337	0.0292009
Asparagine/C5OH-Carnitine	0.774893	0.0301392	0.652357	0.106984
Asparagine/C6-Carnitine	0.819344	0.92334	0.507353	0.963265
Asparagine/C8:1-Carnitine	0.870146	0.141148	0.603535	0.293985
Asparagine/C8-Carnitine	0.988688	0.339581	0.56734	0.525229
Asparagine/Glutamine/Lysine	1.08727	0.714081	0.526094	0.836791
Asparagine/Histidine	1.12769	0.364437	0.563973	0.552878
Asparagine/Leucine/Isoleucine	0.869543	0.0523774	0.636364	0.151891
Asparagine/Methionine	0.920391	0.890127	0.510101	0.943316
Asparagine/Ornithine	0.942982	0.635148	0.53367	0.781683
Asparagine/Phenylalanine	0.771301	0.00401484	0.70202	0.0277766
Asparagine/Proline	0.641363	0.162575	0.62	0.321465
Asparagine/Pyroglutamic acid	0.768864	0.144422	0.602694	0.297805
Asparagine/Serine	0.978375	0.909144	0.508418	0.954547
Asparagine/Threonine	0.936224	0.568275	0.540404	0.731189
Asparagine/Tryptophan	0.738624	0.00898252	0.683502	0.048351
Asparagine/Tyrosine	0.714335	7.94324e-05	0.776936	0.0017893
Asparagine/Valine	0.719774	0.00115656	0.728114	0.0111958
C0-Carnitine	2.41067	0.0320144	0.650673	0.107351
C0-Carnitine/Alanine	1.22781	0.734597	0.525806	0.84911
C0-Carnitine/Arginine	2.20864	0.000895491	0.733165	0.00956465
C0-Carnitine/Asparagine	2.23453	0.0118487	0.676768	0.0585414
C0-Carnitine/C10:1-Carnitine	1.86613	0.000266568	0.755892	0.00402221
C0-Carnitine/C10:2-Carnitine	1.97165	0.055091	0.65625	0.156983
C0-Carnitine/C10-Carnitine	1.60936	0.0140276	0.672559	0.0642942
C0-Carnitine/C12:1-Carnitine	1.48087	0.00576346	0.695238	0.0358088
C0-Carnitine/C12:1OH-Carnitine	4.54991	7.55425e-05	0.777778	0.00173456
C0-Carnitine/C12-Carnitine	1.97131	1.85254e-05	0.802951	0.000765664
C0-Carnitine/C14:1-Carnitine	1.85124	0.00475219	0.711207	0.0312842
C0-Carnitine/C14:1OH-Carnitine	2.11276	0.00055317	0.742424	0.00681145
C0-Carnitine/C14:2-Carnitine	1.88394	0.000816365	0.740129	0.00905826
C0-Carnitine/C14-Carnitine	2.26243	0.000441985	0.746633	0.00575549
C0-Carnitine/C16:1-Carnitine	1.87283	0.0273974	0.658402	0.100326
C0-Carnitine/C16-Carnitine	1.78453	0.0275037	0.654882	0.100326
C0-Carnitine/C18:1-Carnitine	1.66011	0.083596	0.622511	0.209012
C0-Carnitine/C18:2-Carnitine	2.23132	0.100115	0.61645	0.234177
C0-Carnitine/C18-Carnitine	1.99284	0.00644331	0.69902	0.0387169
C0-Carnitine/C2-Carnitine	2.02685	0.626608	0.534512	0.774381
C0-Carnitine/C3-Carnitine	0.983349	0.241511	0.582492	0.420015
C0-Carnitine/C4-Carnitine	0.919175	0.0070008	0.689394	0.040828
C0-Carnitine/C5-Carnitine	1.13137	0.786944	0.51936	0.880495
C0-Carnitine/C5DC-Carnitine/C6OH-Carnitine	1.81313	0.236718	0.583333	0.414408
C0-Carnitine/C5OH-Carnitine	2.08824	0.576448	0.539562	0.737115
C0-Carnitine/C6-Carnitine	1.44459	0.0489003	0.641544	0.146086
C0-Carnitine/C8:1-Carnitine	1.70851	0.0523774	0.636364	0.151891
C0-Carnitine/C8-Carnitine	1.86247	0.00120637	0.727273	0.0115836
C0-Carnitine/Glutamine/Lysine	3.85172	0.0382509	0.645623	0.124867
C0-Carnitine/Histidine	2.38863	0.0024201	0.712963	0.0192676
C0-Carnitine/Leucine/Isoleucine	1.62032	0.147755	0.601852	0.301797
C0-Carnitine/Methionine	2.34231	0.0481484	0.638889	0.144476
C0-Carnitine/Ornithine	1.82578	0.00605374	0.692761	0.0369364
C0-Carnitine/Phenylalanine	1.4458	0.086937	0.62037	0.213546
C0-Carnitine/Proline	1.09963	0.662067	0.538182	0.802341
C0-Carnitine/Pyroglutamic acid	1.27696	0.723063	0.525253	0.841507
C0-Carnitine/Serine	2.94784	0.070625	0.627104	0.18505
C0-Carnitine/Threonine	1.947	0.0201031	0.6633	0.0821581
C0-Carnitine/Tryptophan	1.52241	0.32167	0.569865	0.507434
C0-Carnitine/Tyrosine	1.2927	0.687376	0.52862	0.817122
C0-Carnitine/Valine	1.30785	0.327571	0.569024	0.513673
C10:1-Carnitine	1.08122	0.111462	0.611953	0.260315
C10:1-Carnitine/Alanine	0.652083	0.000120752	0.787097	0.00237163
C10:1-Carnitine/Arginine	1.05533	0.383805	0.561448	0.571527
C10:1-Carnitine/Asparagine	1.01824	0.520439	0.545455	0.693489
C10:1-Carnitine/C0-Carnitine	0.650759	0.000266568	0.755892	0.00402221
C10:1-Carnitine/C10:2-Carnitine	0.92453	0.215345	0.60119	0.389177
C10:1-Carnitine/C10-Carnitine	0.837966	0.131665	0.606061	0.280644
C10:1-Carnitine/C12:1-Carnitine	0.854809	0.0571733	0.634632	0.160416
C10:1-Carnitine/C12:1OH-Carnitine	2.01056	0.00837061	0.685185	0.0464241
C10:1-Carnitine/C12-Carnitine	1.06797	0.212356	0.588542	0.385829
C10:1-Carnitine/C14:1-Carnitine	0.977564	0.691258	0.530172	0.820976
C10:1-Carnitine/C14:1OH-Carnitine	1.10936	0.339581	0.56734	0.525229
C10:1-Carnitine/C14:2-Carnitine	0.895213	0.496697	0.549128	0.672484
C10:1-Carnitine/C14-Carnitine	1.11461	0.304388	0.572391	0.491219
C10:1-Carnitine/C16:1-Carnitine	1.0686	0.581324	0.539945	0.742751
C10:1-Carnitine/C16-Carnitine	0.902922	0.168998	0.596801	0.330011
C10:1-Carnitine/C18:1-Carnitine	0.7904	0.147628	0.602597	0.301797
C10:1-Carnitine/C18:2-Carnitine	0.982947	0.499741	0.548052	0.675368
C10:1-Carnitine/C18-Carnitine	0.941162	0.54045	0.545098	0.71216
C10:1-Carnitine/C2-Carnitine	1.30595	0.0538544	0.635522	0.154571
C10:1-Carnitine/C3-Carnitine	0.614696	0.0010626	0.729798	0.0106776
C10:1-Carnitine/C4-Carnitine	0.542358	3.85954e-06	0.824074	0.000346121
C10:1-Carnitine/C5-Carnitine	0.649236	0.000182639	0.762626	0.00315944
C10:1-Carnitine/C5DC-Carnitine/C6OH-Carnitine	0.821778	0.0320144	0.650673	0.111313
C10:1-Carnitine/C5OH-Carnitine	0.920764	0.0114508	0.677609	0.0572903
C10:1-Carnitine/C6-Carnitine	0.782033	0.0940595	0.620404	0.224995
C10:1-Carnitine/C8:1-Carnitine	0.857201	0.122684	0.608586	0.268965
C10:1-Carnitine/C8-Carnitine	0.954022	0.705138	0.526936	0.830613
C10:1-Carnitine/Glutamine/Lysine	1.48154	0.091458	0.618687	0.220996
C10:1-Carnitine/Histidine	1.11212	0.678558	0.529461	0.813414
C10:1-Carnitine/Leucine/Isoleucine	0.800471	0.065195	0.62963	0.175267
C10:1-Carnitine/Methionine	1.02369	0.460047	0.552189	0.641045
C10:1-Carnitine/Ornithine	0.966353	0.512673	0.546296	0.685825
C10:1-Carnitine/Phenylalanine	0.754291	0.00522368	0.696128	0.0333264
C10:1-Carnitine/Proline	0.64057	0.0115229	0.716364	0.0575297
C10:1-Carnitine/Pyroglutamic acid	0.823207	0.108787	0.612795	0.247231
C10:1-Carnitine/Serine	1.2272	0.287734	0.574916	0.474202
C10:1-Carnitine/Threonine	0.944566	0.497324	0.54798	0.672484
C10:1-Carnitine/Tryptophan	0.731904	0.0275037	0.654882	0.100326
C10:1-Carnitine/Tyrosine	0.687542	0.00075303	0.736532	0.0084814
C10:1-Carnitine/Valine	0.693088	0.000368453	0.75	0.00503234
C10:2-Carnitine	1.11656	0.748042	0.526786	0.847207
C10:2-Carnitine/Alanine	0.791375	0.0525175	0.669231	0.152112
C10:2-Carnitine/Arginine	1.1984	0.435325	0.563988	0.618565
C10:2-Carnitine/Asparagine	1.17026	0.299694	0.584821	0.486823
C10:2-Carnitine/C0-Carnitine	0.799352	0.055091	0.65625	0.156983
C10:2-Carnitine/C10:1-Carnitine	1.26298	0.215345	0.60119	0.389177
C10:2-Carnitine/C10-Carnitine	1.04541	0.679606	0.534226	0.81426
C10:2-Carnitine/C12:1-Carnitine	0.994869	0.992677	0.501488	0.998991
C10:2-Carnitine/C12:1OH-Carnitine	2.0305	0.00021675	0.800595	0.00351609
C10:2-Carnitine/C12-Carnitine	1.31431	0.0528049	0.657738	0.152758
C10:2-Carnitine/C14:1-Carnitine	1.24827	0.31038	0.588571	0.496545
C10:2-Carnitine/C14:1OH-Carnitine	1.40385	0.0528049	0.657738	0.152758
C10:2-Carnitine/C14:2-Carnitine	1.31336	0.0248851	0.684783	0.0945471
C10:2-Carnitine/C14-Carnitine	1.3069	0.108249	0.630952	0.247231
C10:2-Carnitine/C16:1-Carnitine	1.57663	0.194737	0.607143	0.362549
C10:2-Carnitine/C16-Carnitine	1.05401	0.832818	0.517857	0.90959
C10:2-Carnitine/C18:1-Carnitine	0.926955	0.58817	0.544643	0.74708
C10:2-Carnitine/C18:2-Carnitine	1.08494	0.818523	0.519345	0.901191
C10:2-Carnitine/C18-Carnitine	1.12687	0.696055	0.533445	0.823596
C10:2-Carnitine/C2-Carnitine	1.65548	0.58817	0.544643	0.74708
C10:2-Carnitine/C3-Carnitine	0.794776	0.0895284	0.638393	0.217773
C10:2-Carnitine/C4-Carnitine	0.696179	0.012876	0.702381	0.0617554
C10:2-Carnitine/C5-Carnitine	0.80089	0.055091	0.65625	0.156983
C10:2-Carnitine/C5DC-Carnitine/C6OH-Carnitine	0.891821	0.403617	0.568452	0.590893
C10:2-Carnitine/C5OH-Carnitine	0.95691	0.266778	0.590774	0.449339
C10:2-Carnitine/C6-Carnitine	1.04608	0.860933	0.515298	0.926226
C10:2-Carnitine/C8:1-Carnitine	0.942535	0.639737	0.53869	0.785905
C10:2-Carnitine/C8-Carnitine	1.17401	0.804289	0.520833	0.892624
C10:2-Carnitine/Glutamine/Lysine	1.7078	0.992677	0.501488	0.998991
C10:2-Carnitine/Histidine	1.51949	0.639737	0.53869	0.785905
C10:2-Carnitine/Leucine/Isoleucine	1.01339	0.905029	0.510417	0.953792
C10:2-Carnitine/Methionine	1.12355	0.978034	0.502976	0.991807
C10:2-Carnitine/Ornithine	1.10736	0.639737	0.53869	0.785905
C10:2-Carnitine/Phenylalanine	0.886245	0.335212	0.578869	0.521869
C10:2-Carnitine/Proline	0.79709	0.332362	0.592105	0.519948
C10:2-Carnitine/Pyroglutamic acid	0.902353	0.992677	0.501488	0.998991
C10:2-Carnitine/Serine	1.35388	0.550804	0.549107	0.718969
C10:2-Carnitine/Threonine	1.16233	0.818523	0.519345	0.901191
C10:2-Carnitine/Tryptophan	0.856437	0.393363	0.56994	0.581257
C10:2-Carnitine/Tyrosine	0.85199	0.116554	0.627976	0.260885
C10:2-Carnitine/Valine	0.839029	0.149609	0.61756	0.304928
C10-Carnitine	1.49642	0.871173	0.511785	0.913669
C10-Carnitine/Alanine	0.784587	0.0144752	0.682796	0.0655903
C10-Carnitine/Arginine	1.37247	0.397061	0.559764	0.584102
C10-Carnitine/Asparagine	1.38288	0.805484	0.517677	0.892624
C10-Carnitine/C0-Carnitine	0.766322	0.0140276	0.672559	0.0642942
C10-Carnitine/C10:1-Carnitine	1.12676	0.131665	0.606061	0.280644
C10-Carnitine/C10:2-Carnitine	1.20178	0.679606	0.534226	0.81426
C10-Carnitine/C12:1-Carnitine	1.02887	0.694565	0.528139	0.823596
C10-Carnitine/C12:1OH-Carnitine	2.2275	0.0165528	0.66835	0.0723119
C10-Carnitine/C12-Carnitine	1.23919	0.00288666	0.710938	0.0219174
C10-Carnitine/C14:1-Carnitine	1.20777	0.448335	0.557112	0.630641
C10-Carnitine/C14:1OH-Carnitine	1.34041	0.0266705	0.655724	0.0984201
C10-Carnitine/C14:2-Carnitine	1.14151	0.0111092	0.682277	0.0561473
C10-Carnitine/C14-Carnitine	1.40474	0.0176697	0.666667	0.0751198
C10-Carnitine/C16:1-Carnitine	1.15882	0.590144	0.539027	0.748986
C10-Carnitine/C16-Carnitine	1.16436	0.833497	0.515152	0.90959
C10-Carnitine/C18:1-Carnitine	1.04825	0.667574	0.530736	0.806553
C10-Carnitine/C18:2-Carnitine	1.35577	0.892628	0.509957	0.945117
C10-Carnitine/C18-Carnitine	1.15758	0.370972	0.565686	0.558868
C10-Carnitine/C2-Carnitine	1.42736	0.287734	0.574916	0.474202
C10-Carnitine/C3-Carnitine	0.707069	0.00386462	0.702862	0.0271322
C10-Carnitine/C4-Carnitine	0.622382	0.000165938	0.76431	0.00296505
C10-Carnitine/C5-Carnitine	0.813111	0.00131199	0.725589	0.0121516
C10-Carnitine/C5DC-Carnitine/C6OH-Carnitine	1.13763	0.0481484	0.638889	0.144476
C10-Carnitine/C5OH-Carnitine	1.37257	0.074447	0.625421	0.191579
C10-Carnitine/C6-Carnitine	0.936073	0.714615	0.526654	0.836798
C10-Carnitine/C8:1-Carnitine	1.13633	0.266501	0.578283	0.449337
C10-Carnitine/C8-Carnitine	1.16441	0.0481484	0.638889	0.144476
C10-Carnitine/Glutamine/Lysine	2.13726	0.397061	0.559764	0.584102
C10-Carnitine/Histidine	1.4405	0.241511	0.582492	0.420015
C10-Carnitine/Leucine/Isoleucine	1.00765	0.424388	0.556397	0.608298
C10-Carnitine/Methionine	1.44376	0.601292	0.537037	0.757471
C10-Carnitine/Ornithine	1.20366	0.966464	0.503367	0.984695
C10-Carnitine/Phenylalanine	0.955323	0.0350142	0.648148	0.117947
C10-Carnitine/Proline	0.639621	0.0510824	0.667273	0.149596
C10-Carnitine/Pyroglutamic acid	0.816281	0.134769	0.605219	0.285158
C10-Carnitine/Serine	1.74994	0.560158	0.541246	0.724669
C10-Carnitine/Threonine	1.21188	0.750234	0.522727	0.857178
C10-Carnitine/Tryptophan	0.988212	0.070625	0.627104	0.18505
C10-Carnitine/Tyrosine	0.885359	0.00223429	0.714646	0.0180299
C10-Carnitine/Valine	0.857376	0.0106905	0.679293	0.0546953
C12:1-Carnitine	1.33653	0.796648	0.518615	0.875563
C12:1-Carnitine/Alanine	0.735314	0.0104474	0.691398	0.0536827
C12:1-Carnitine/Arginine	1.26537	0.326263	0.569697	0.513673
C12:1-Carnitine/Asparagine	1.25222	0.61489	0.535931	0.769503
C12:1-Carnitine/C0-Carnitine	0.748092	0.00576346	0.695238	0.0358088
C12:1-Carnitine/C10:1-Carnitine	1.16942	0.0571733	0.634632	0.160416
C12:1-Carnitine/C10:2-Carnitine	1.14424	0.992677	0.501488	0.998991
C12:1-Carnitine/C10-Carnitine	1.03478	0.694565	0.528139	0.823596
C12:1-Carnitine/C12:1OH-Carnitine	2.33517	0.00105169	0.731602	0.0106776
C12:1-Carnitine/C12-Carnitine	1.28525	0.0021473	0.71875	0.0174166
C12:1-Carnitine/C14:1-Carnitine	1.17268	0.515126	0.549499	0.688138
C12:1-Carnitine/C14:1OH-Carnitine	1.36213	0.0348077	0.649351	0.117919
C12:1-Carnitine/C14:2-Carnitine	1.19552	0.0273974	0.658402	0.100326
C12:1-Carnitine/C14-Carnitine	1.35667	0.00962126	0.683117	0.0505975
C12:1-Carnitine/C16:1-Carnitine	1.07062	0.30919	0.573864	0.496231
C12:1-Carnitine/C16-Carnitine	1.11111	0.572441	0.54026	0.735515
C12:1-Carnitine/C18:1-Carnitine	0.976242	0.836064	0.515152	0.910799
C12:1-Carnitine/C18:2-Carnitine	1.25234	0.720774	0.525847	0.841507
C12:1-Carnitine/C18-Carnitine	1.13225	0.146531	0.607071	0.301759
C12:1-Carnitine/C2-Carnitine	1.34417	0.201896	0.590476	0.370935
C12:1-Carnitine/C3-Carnitine	0.679748	0.00275264	0.711688	0.0211021
C12:1-Carnitine/C4-Carnitine	0.616334	6.66242e-05	0.781818	0.00161499
C12:1-Carnitine/C5-Carnitine	0.771255	0.00476808	0.699567	0.0313453
C12:1-Carnitine/C5DC-Carnitine/C6OH-Carnitine	1.02839	0.357408	0.565368	0.545875
C12:1-Carnitine/C5OH-Carnitine	1.17681	0.131218	0.606926	0.280644
C12:1-Carnitine/C6-Carnitine	0.94337	0.70843	0.527462	0.834077
C12:1-Carnitine/C8:1-Carnitine	1.03076	0.912062	0.508225	0.956961
C12:1-Carnitine/C8-Carnitine	1.17804	0.0232009	0.660606	0.0906114
C12:1-Carnitine/Glutamine/Lysine	1.78366	0.60629	0.536797	0.762152
C12:1-Carnitine/Histidine	1.44426	0.169337	0.597403	0.330131
C12:1-Carnitine/Leucine/Isoleucine	0.961226	0.269429	0.578355	0.452828
C12:1-Carnitine/Methionine	1.30023	0.941309	0.505628	0.973252
C12:1-Carnitine/Ornithine	1.13851	0.308449	0.572294	0.49596
C12:1-Carnitine/Phenylalanine	0.901622	0.291291	0.574892	0.479068
C12:1-Carnitine/Proline	0.663381	0.162575	0.62	0.321465
C12:1-Carnitine/Pyroglutamic acid	0.805454	0.344732	0.5671	0.531565
C12:1-Carnitine/Serine	1.53714	0.882934	0.510823	0.939044
C12:1-Carnitine/Threonine	1.16819	0.667574	0.530736	0.806553
C12:1-Carnitine/Tryptophan	0.911511	0.197593	0.591342	0.365573
C12:1-Carnitine/Tyrosine	0.811711	0.0358771	0.648485	0.120128
C12:1-Carnitine/Valine	0.806804	0.0190917	0.665801	0.0795992
C12:1OH-Carnitine	0.506536	0.00261996	0.711279	0.0205934
C12:1OH-Carnitine/Alanine	0.365075	1.8618e-06	0.855914	0.000243077
C12:1OH-Carnitine/Arginine	0.552959	0.0140276	0.672559	0.0642942
C12:1OH-Carnitine/Asparagine	0.505273	0.0207553	0.662458	0.084029
C12:1OH-Carnitine/C0-Carnitine	0.438337	7.55425e-05	0.777778	0.00173456
C12:1OH-Carnitine/C10:1-Carnitine	0.66154	0.00837061	0.685185	0.0464241
C12:1OH-Carnitine/C10:2-Carnitine	0.409585	0.00021675	0.800595	0.00351609
C12:1OH-Carnitine/C10-Carnitine	0.513774	0.0165528	0.66835	0.0723119
C12:1OH-Carnitine/C12:1-Carnitine	0.484511	0.00105169	0.731602	0.0106776
C12:1OH-Carnitine/C12-Carnitine	0.676553	0.0407803	0.644965	0.130349
C12:1OH-Carnitine/C14:1-Carnitine	0.641108	0.00160207	0.735991	0.0140541
C12:1OH-Carnitine/C14:1OH-Carnitine	0.704767	0.0339887	0.64899	0.115466
C12:1OH-Carnitine/C14:2-Carnitine	0.567093	0.00375157	0.707989	0.0266137
C12:1OH-Carnitine/C14-Carnitine	0.628502	0.0405471	0.643939	0.129866
C12:1OH-Carnitine/C16:1-Carnitine	0.486456	0.000588289	0.746556	0.00707883
C12:1OH-Carnitine/C16-Carnitine	0.511383	0.00562492	0.694444	0.0351779
C12:1OH-Carnitine/C18:1-Carnitine	0.409717	0.0141209	0.673593	0.0646597
C12:1OH-Carnitine/C18:2-Carnitine	0.510324	0.00264395	0.712554	0.0205003
C12:1OH-Carnitine/C18-Carnitine	0.490149	0.00644331	0.69902	0.0387169
C12:1OH-Carnitine/C2-Carnitine	0.771764	0.0110649	0.678451	0.0560078
C12:1OH-Carnitine/C3-Carnitine	0.401145	6.82965e-05	0.779461	0.00161499
C12:1OH-Carnitine/C4-Carnitine	0.364717	1.41402e-06	0.838384	0.000224028
C12:1OH-Carnitine/C5-Carnitine	0.382081	0.00019157	0.761785	0.00324033
C12:1OH-Carnitine/C5DC-Carnitine/C6OH-Carnitine	0.382005	0.00357939	0.704545	0.0258554
C12:1OH-Carnitine/C5OH-Carnitine	0.396767	0.00019157	0.761785	0.00324033
C12:1OH-Carnitine/C6-Carnitine	0.473777	0.005261	0.700368	0.0335195
C12:1OH-Carnitine/C8:1-Carnitine	0.45929	0.0065118	0.691077	0.0389316
C12:1OH-Carnitine/C8-Carnitine	0.571891	0.0221153	0.660774	0.0876682
C12:1OH-Carnitine/Glutamine/Lysine	0.700937	0.0131168	0.674242	0.0623001
C12:1OH-Carnitine/Histidine	0.674528	0.074447	0.625421	0.191579
C12:1OH-Carnitine/Leucine/Isoleucine	0.452363	0.00251822	0.712121	0.0198164
C12:1OH-Carnitine/Methionine	0.484678	0.0310646	0.651515	0.109452
C12:1OH-Carnitine/Ornithine	0.516841	0.00583578	0.693603	0.0359293
C12:1OH-Carnitine/Phenylalanine	0.423515	0.000786526	0.73569	0.00879613
C12:1OH-Carnitine/Proline	0.410632	0.0001828	0.82	0.00315944
C12:1OH-Carnitine/Pyroglutamic acid	0.722932	0.0258593	0.656566	0.0967027
C12:1OH-Carnitine/Serine	0.544414	0.0221153	0.660774	0.0876682
C12:1OH-Carnitine/Threonine	0.529609	0.0149937	0.670875	0.0671046
C12:1OH-Carnitine/Tryptophan	0.397977	0.00154927	0.722222	0.0136364
C12:1OH-Carnitine/Tyrosine	0.378593	0.000118115	0.770202	0.00232946
C12:1OH-Carnitine/Valine	0.401129	0.000483688	0.744949	0.00619668
C12-Carnitine	1.163	0.00603072	0.694444	0.0344411
C12-Carnitine/Alanine	0.61651	1.19573e-05	0.826882	0.00059201
C12-Carnitine/Arginine	1.00317	0.054494	0.636285	0.155562
C12-Carnitine/Asparagine	1.03483	0.0472198	0.640625	0.143318
C12-Carnitine/C0-Carnitine	0.569843	1.85254e-05	0.802951	0.000765664
C12-Carnitine/C10:1-Carnitine	0.92041	0.212356	0.588542	0.385829
C12-Carnitine/C10:2-Carnitine	0.957936	0.0528049	0.657738	0.152758
C12-Carnitine/C10-Carnitine	0.797992	0.00288666	0.710938	0.0219174
C12-Carnitine/C12:1-Carnitine	0.810747	0.0021473	0.71875	0.0174166
C12-Carnitine/C12:1OH-Carnitine	2.02784	0.0407803	0.644965	0.130349
C12-Carnitine/C14:1-Carnitine	0.929889	0.157051	0.607143	0.314963
C12-Carnitine/C14:1OH-Carnitine	1.11702	0.985296	0.501736	0.995045
C12-Carnitine/C14:2-Carnitine	0.915116	0.952915	0.504735	0.979075
C12-Carnitine/C14-Carnitine	1.09594	0.593011	0.538194	0.749424
C12-Carnitine/C16:1-Carnitine	0.917008	0.119968	0.612689	0.265542
C12-Carnitine/C16-Carnitine	0.889062	0.0301111	0.653646	0.106984
C12-Carnitine/C18:1-Carnitine	0.775682	0.0588734	0.634821	0.163545
C12-Carnitine/C18:2-Carnitine	1.07854	0.0377624	0.648214	0.124383
C12-Carnitine/C18-Carnitine	0.895088	0.149571	0.606491	0.304928
C12-Carnitine/C2-Carnitine	1.08192	0.0147306	0.672743	0.0664905
C12-Carnitine/C3-Carnitine	0.550711	8.64987e-05	0.777778	0.00191222
C12-Carnitine/C4-Carnitine	0.498913	2.04567e-06	0.835938	0.000243077
C12-Carnitine/C5-Carnitine	0.624952	5.0055e-06	0.822917	0.000376295
C12-Carnitine/C5DC-Carnitine/C6OH-Carnitine	0.859205	0.00300458	0.710069	0.0225248
C12-Carnitine/C5OH-Carnitine	1.04317	0.000123218	0.771701	0.00239042
C12-Carnitine/C6-Carnitine	0.758818	0.0137921	0.678368	0.06414
C12-Carnitine/C8:1-Carnitine	0.85487	0.00428087	0.702257	0.0291087
C12-Carnitine/C8-Carnitine	0.92626	0.148823	0.602431	0.303846
C12-Carnitine/Glutamine/Lysine	1.46055	0.0142372	0.673611	0.0651293
C12-Carnitine/Histidine	1.0947	0.359998	0.565104	0.548069
C12-Carnitine/Leucine/Isoleucine	0.761474	0.00396087	0.703993	0.0276893
C12-Carnitine/Methionine	1.06011	0.0680623	0.62934	0.180591
C12-Carnitine/Ornithine	0.87273	0.0226548	0.661458	0.0895068
C12-Carnitine/Phenylalanine	0.704387	0.000222329	0.761285	0.00354608
C12-Carnitine/Proline	0.555723	0.00123794	0.776364	0.0118628
C12-Carnitine/Pyroglutamic acid	0.700451	0.054494	0.636285	0.155562
C12-Carnitine/Serine	1.28079	0.0340501	0.650174	0.115466
C12-Carnitine/Threonine	0.912961	0.123074	0.609375	0.269697
C12-Carnitine/Tryptophan	0.708556	0.00176601	0.721354	0.014989
C12-Carnitine/Tyrosine	0.654791	2.93755e-06	0.830729	0.000295979
C12-Carnitine/Valine	0.647597	9.44947e-06	0.813368	0.000535285
C14:1-Carnitine	1.4559	0.608173	0.538793	0.747008
C14:1-Carnitine/Alanine	0.741787	0.0046477	0.725275	0.0306813
C14:1-Carnitine/Arginine	1.22133	0.811657	0.518319	0.898127
C14:1-Carnitine/Asparagine	1.24102	0.680639	0.53125	0.814881
C14:1-Carnitine/C0-Carnitine	0.671558	0.00475219	0.711207	0.0312842
C14:1-Carnitine/C10:1-Carnitine	1.05559	0.691258	0.530172	0.820976
C14:1-Carnitine/C10:2-Carnitine	1.01704	0.31038	0.588571	0.496545
C14:1-Carnitine/C10-Carnitine	0.899928	0.448335	0.557112	0.630641
C14:1-Carnitine/C12:1-Carnitine	0.921473	0.515126	0.549499	0.688138
C14:1-Carnitine/C12:1OH-Carnitine	2.9003	0.00160207	0.735991	0.0140541
C14:1-Carnitine/C12-Carnitine	1.19894	0.157051	0.607143	0.314963
C14:1-Carnitine/C14:1OH-Carnitine	1.37384	0.167836	0.603448	0.329775
C14:1-Carnitine/C14:2-Carnitine	1.2167	0.291995	0.58046	0.479893
C14:1-Carnitine/C14-Carnitine	1.31051	0.233478	0.58944	0.411618
C14:1-Carnitine/C16:1-Carnitine	1.25312	0.618737	0.538644	0.770059
C14:1-Carnitine/C16-Carnitine	1.03952	0.756182	0.523707	0.861696
C14:1-Carnitine/C18:1-Carnitine	0.839941	0.33629	0.572859	0.523032
C14:1-Carnitine/C18:2-Carnitine	1.22596	0.917528	0.508343	0.960926
C14:1-Carnitine/C18-Carnitine	1.04434	0.625936	0.538272	0.774381
C14:1-Carnitine/C2-Carnitine	1.38624	0.131256	0.613147	0.280644
C14:1-Carnitine/C3-Carnitine	0.661925	0.0143699	0.68319	0.0655903
C14:1-Carnitine/C4-Carnitine	0.604719	0.00124773	0.741379	0.0119325
C14:1-Carnitine/C5-Carnitine	0.733635	0.0143699	0.68319	0.0655903
C14:1-Carnitine/C5DC-Carnitine/C6OH-Carnitine	1.00332	0.127607	0.614224	0.277327
C14:1-Carnitine/C5OH-Carnitine	1.30459	0.0699177	0.635776	0.183906
C14:1-Carnitine/C6-Carnitine	0.863448	0.22784	0.592857	0.404679
C14:1-Carnitine/C8:1-Carnitine	0.95428	0.239193	0.588362	0.418434
C14:1-Carnitine/C8-Carnitine	1.09669	0.638814	0.53556	0.785381
C14:1-Carnitine/Glutamine/Lysine	1.8688	0.465812	0.554957	0.647181
C14:1-Carnitine/Histidine	1.36059	0.659594	0.533405	0.80153
C14:1-Carnitine/Leucine/Isoleucine	0.843989	0.101184	0.622845	0.235517
C14:1-Carnitine/Methionine	1.30321	0.712675	0.528017	0.836791
C14:1-Carnitine/Ornithine	1.02192	0.588117	0.540948	0.74708
C14:1-Carnitine/Phenylalanine	0.814285	0.0247234	0.668103	0.0940398
C14:1-Carnitine/Proline	0.741192	0.0249049	0.709596	0.0945471
C14:1-Carnitine/Pyroglutamic acid	0.847128	0.439738	0.55819	0.622417
C14:1-Carnitine/Serine	1.62547	0.680639	0.53125	0.814881
C14:1-Carnitine/Threonine	1.09136	0.638814	0.53556	0.785381
C14:1-Carnitine/Tryptophan	0.803932	0.0439436	0.650862	0.136452
C14:1-Carnitine/Tyrosine	0.753102	0.0070729	0.701509	0.0411979
C14:1-Carnitine/Valine	0.736618	0.00804758	0.698276	0.0455502
C14:1OH-Carnitine	0.877783	0.0523774	0.636364	0.156309
C14:1OH-Carnitine/Alanine	0.552568	4.59325e-05	0.804301	0.00130729
C14:1OH-Carnitine/Arginine	0.844281	0.333541	0.568182	0.519948
C14:1OH-Carnitine/Asparagine	0.825219	0.209368	0.588384	0.380982
C14:1OH-Carnitine/C0-Carnitine	0.579595	0.00055317	0.742424	0.00681145
C14:1OH-Carnitine/C10:1-Carnitine	0.889084	0.339581	0.56734	0.525229
C14:1OH-Carnitine/C10:2-Carnitine	0.808864	0.0528049	0.657738	0.152758
C14:1OH-Carnitine/C10-Carnitine	0.776546	0.0266705	0.655724	0.0984201
C14:1OH-Carnitine/C12:1-Carnitine	0.793861	0.0348077	0.649351	0.117919
C14:1OH-Carnitine/C12:1OH-Carnitine	1.66962	0.0339887	0.64899	0.115466
C14:1OH-Carnitine/C12-Carnitine	1.03025	0.985296	0.501736	0.995045
C14:1OH-Carnitine/C14:1-Carnitine	0.956105	0.167836	0.603448	0.329775
C14:1OH-Carnitine/C14:2-Carnitine	0.836366	0.538175	0.544536	0.70995
C14:1OH-Carnitine/C14-Carnitine	1.00702	0.985624	0.501684	0.995045
C14:1OH-Carnitine/C16:1-Carnitine	0.841125	0.133495	0.607897	0.28402
C14:1OH-Carnitine/C16-Carnitine	0.849055	0.049525	0.638047	0.146571
C14:1OH-Carnitine/C18:1-Carnitine	0.731229	0.07126	0.627706	0.186303
C14:1OH-Carnitine/C18:2-Carnitine	0.860172	0.169337	0.597403	0.330131
C14:1OH-Carnitine/C18-Carnitine	0.869659	0.110884	0.616667	0.251206
C14:1OH-Carnitine/C2-Carnitine	1.29474	0.0301392	0.652357	0.106984
C14:1OH-Carnitine/C3-Carnitine	0.576359	0.000279298	0.755051	0.00414845
C14:1OH-Carnitine/C4-Carnitine	0.499459	4.08926e-06	0.823232	0.000353386
C14:1OH-Carnitine/C5-Carnitine	0.589754	3.32013e-05	0.791246	0.00107351
C14:1OH-Carnitine/C5DC-Carnitine/C6OH-Carnitine	0.682889	0.0114508	0.677609	0.0572903
C14:1OH-Carnitine/C5OH-Carnitine	0.71127	0.000857703	0.734007	0.00937164
C14:1OH-Carnitine/C6-Carnitine	0.735134	0.0370754	0.649816	0.122689
C14:1OH-Carnitine/C8:1-Carnitine	0.739835	0.0481484	0.638889	0.144476
C14:1OH-Carnitine/C8-Carnitine	0.884766	0.158106	0.599327	0.315881
C14:1OH-Carnitine/Glutamine/Lysine	1.11595	0.086937	0.62037	0.213546
C14:1OH-Carnitine/Histidine	0.982552	0.601292	0.537037	0.757471
C14:1OH-Carnitine/Leucine/Isoleucine	0.697552	0.0106905	0.679293	0.0546953
C14:1OH-Carnitine/Methionine	0.842573	0.188386	0.592593	0.354754
C14:1OH-Carnitine/Ornithine	0.800966	0.0538544	0.635522	0.154571
C14:1OH-Carnitine/Phenylalanine	0.651687	0.00214637	0.715488	0.0174166
C14:1OH-Carnitine/Proline	0.494727	0.00166251	0.769091	0.0143933
C14:1OH-Carnitine/Pyroglutamic acid	0.778915	0.131665	0.606061	0.280644
C14:1OH-Carnitine/Serine	0.903821	0.141148	0.603535	0.293985
C14:1OH-Carnitine/Threonine	0.765958	0.144422	0.602694	0.297805
C14:1OH-Carnitine/Tryptophan	0.622664	0.00433129	0.700337	0.0292009
C14:1OH-Carnitine/Tyrosine	0.609066	4.77796e-05	0.785354	0.00133304
C14:1OH-Carnitine/Valine	0.610889	0.000136753	0.767677	0.002559
C14:2-Carnitine	0.858153	0.0148241	0.674931	0.0615705
C14:2-Carnitine/Alanine	0.580026	0.000124771	0.788889	0.00241071
C14:2-Carnitine/Arginine	0.845672	0.0980552	0.618916	0.231183
C14:2-Carnitine/Asparagine	0.827275	0.072586	0.629017	0.188628
C14:2-Carnitine/C0-Carnitine	0.618836	0.000816365	0.740129	0.00905826
C14:2-Carnitine/C10:1-Carnitine	0.884147	0.496697	0.549128	0.672484
C14:2-Carnitine/C10:2-Carnitine	0.780897	0.0248851	0.684783	0.0945471
C14:2-Carnitine/C10-Carnitine	0.762705	0.0111092	0.682277	0.0561473
C14:2-Carnitine/C12:1-Carnitine	0.75837	0.0273974	0.658402	0.100326
C14:2-Carnitine/C12:1OH-Carnitine	1.67869	0.00375157	0.707989	0.0266137
C14:2-Carnitine/C12-Carnitine	1.00889	0.952915	0.504735	0.979075
C14:2-Carnitine/C14:1-Carnitine	0.955148	0.291995	0.58046	0.479893
C14:2-Carnitine/C14:1OH-Carnitine	1.03951	0.538175	0.544536	0.70995
C14:2-Carnitine/C14-Carnitine	0.975199	0.563871	0.541781	0.728283
C14:2-Carnitine/C16:1-Carnitine	0.932763	0.216495	0.59042	0.390661
C14:2-Carnitine/C16-Carnitine	0.787814	0.0440682	0.644628	0.136452
C14:2-Carnitine/C18:1-Carnitine	0.667019	0.0111161	0.683712	0.0561473
C14:2-Carnitine/C18:2-Carnitine	0.831104	0.0917717	0.622159	0.221529
C14:2-Carnitine/C18-Carnitine	0.958008	0.159558	0.605376	0.317713
C14:2-Carnitine/C2-Carnitine	1.35226	0.013805	0.676768	0.06414
C14:2-Carnitine/C3-Carnitine	0.585463	0.000534972	0.748393	0.00663896
C14:2-Carnitine/C4-Carnitine	0.51622	2.31547e-05	0.803489	0.000855505
C14:2-Carnitine/C5-Carnitine	0.58796	5.65213e-05	0.788797	0.00149248
C14:2-Carnitine/C5DC-Carnitine/C6OH-Carnitine	0.666637	0.00423834	0.705234	0.0289022
C14:2-Carnitine/C5OH-Carnitine	0.752751	0.00247342	0.717172	0.0195936
C14:2-Carnitine/C6-Carnitine	0.745009	0.0132377	0.680664	0.0627932
C14:2-Carnitine/C8:1-Carnitine	0.710479	0.0148241	0.674931	0.066849
C14:2-Carnitine/C8-Carnitine	0.874088	0.100687	0.617998	0.235283
C14:2-Carnitine/Glutamine/Lysine	1.14114	0.0377496	0.649219	0.124383
C14:2-Carnitine/Histidine	1.05263	0.2432	0.584022	0.422643
C14:2-Carnitine/Leucine/Isoleucine	0.713148	0.0107085	0.683196	0.0547287
C14:2-Carnitine/Methionine	0.81791	0.0512574	0.640037	0.150016
C14:2-Carnitine/Ornithine	0.777147	0.0240015	0.662075	0.0925965
C14:2-Carnitine/Phenylalanine	0.655248	0.00258041	0.716253	0.0202387
C14:2-Carnitine/Proline	0.591349	0.00255467	0.758182	0.02007
C14:2-Carnitine/Pyroglutamic acid	0.772746	0.22801	0.586777	0.40468
C14:2-Carnitine/Serine	0.898491	0.0685956	0.630854	0.181202
C14:2-Carnitine/Threonine	0.78697	0.0560245	0.637282	0.158686
C14:2-Carnitine/Tryptophan	0.607023	0.00331615	0.710744	0.0243611
C14:2-Carnitine/Tyrosine	0.609025	4.53896e-05	0.79247	0.00129962
C14:2-Carnitine/Valine	0.618595	0.000107509	0.777778	0.00221208
C14-Carnitine	0.894063	0.000786526	0.73569	0.00991293
C14-Carnitine/Alanine	0.606539	4.3167e-05	0.805376	0.00127436
C14-Carnitine/Arginine	0.912649	0.154597	0.600168	0.310601
C14-Carnitine/Asparagine	0.884861	0.0310646	0.651515	0.109452
C14-Carnitine/C0-Carnitine	0.624597	0.000441985	0.746633	0.00575549
C14-Carnitine/C10:1-Carnitine	0.907412	0.304388	0.572391	0.491219
C14-Carnitine/C10:2-Carnitine	0.844827	0.108249	0.630952	0.247231
C14-Carnitine/C10-Carnitine	0.819982	0.0176697	0.666667	0.0751198
C14-Carnitine/C12:1-Carnitine	0.798787	0.00962126	0.683117	0.0505975
C14-Carnitine/C12:1OH-Carnitine	1.50732	0.0405471	0.643939	0.129866
C14-Carnitine/C12-Carnitine	1.02404	0.593011	0.538194	0.749424
C14-Carnitine/C14:1-Carnitine	0.937952	0.233478	0.58944	0.411618
C14-Carnitine/C14:1OH-Carnitine	1.02337	0.985624	0.501684	0.995045
C14-Carnitine/C14:2-Carnitine	0.833351	0.563871	0.541781	0.728283
C14-Carnitine/C16:1-Carnitine	0.936851	0.154587	0.602388	0.310601
C14-Carnitine/C16-Carnitine	0.84414	9.22699e-05	0.774411	0.00199345
C14-Carnitine/C18:1-Carnitine	0.775754	0.0103292	0.681385	0.0533637
C14-Carnitine/C18:2-Carnitine	0.893594	0.0976072	0.617316	0.230465
C14-Carnitine/C18-Carnitine	0.871101	0.0502913	0.643137	0.148653
C14-Carnitine/C2-Carnitine	1.19108	0.0601141	0.632155	0.16564
C14-Carnitine/C3-Carnitine	0.580745	0.000242723	0.757576	0.00375785
C14-Carnitine/C4-Carnitine	0.506186	2.0247e-06	0.833333	0.000243077
C14-Carnitine/C5-Carnitine	0.625317	1.012e-05	0.809764	0.000546595
C14-Carnitine/C5DC-Carnitine/C6OH-Carnitine	0.721901	6.82965e-05	0.779461	0.00161499
C14-Carnitine/C5OH-Carnitine	0.759877	0.00022089	0.759259	0.00354608
C14-Carnitine/C6-Carnitine	0.782318	0.0798867	0.625919	0.202616
C14-Carnitine/C8:1-Carnitine	0.767118	0.00032099	0.752525	0.00454067
C14-Carnitine/C8-Carnitine	0.922523	0.21376	0.587542	0.386753
C14-Carnitine/Glutamine/Lysine	1.11039	0.0176697	0.666667	0.0751198
C14-Carnitine/Histidine	1.0874	0.417455	0.557239	0.601516
C14-Carnitine/Leucine/Isoleucine	0.7591	0.0019013	0.718013	0.0158542
C14-Carnitine/Methionine	0.88609	0.0509345	0.637205	0.149347
C14-Carnitine/Ornithine	0.854372	0.0405471	0.643939	0.129866
C14-Carnitine/Phenylalanine	0.70648	0.000182639	0.762626	0.00315944
C14-Carnitine/Proline	0.541383	0.0108421	0.718182	0.0553516
C14-Carnitine/Pyroglutamic acid	0.700349	0.0442101	0.641414	0.136452
C14-Carnitine/Serine	0.976709	0.196585	0.590909	0.364275
C14-Carnitine/Threonine	0.866228	0.074447	0.625421	0.191579
C14-Carnitine/Tryptophan	0.686501	0.000368453	0.75	0.00503234
C14-Carnitine/Tyrosine	0.640458	1.59465e-06	0.8367	0.000243077
C14-Carnitine/Valine	0.656779	3.43667e-06	0.825758	0.000320284
C16:1-Carnitine	1.2591	0.989768	0.501377	0.995214
C16:1-Carnitine/Alanine	0.783234	0.0331505	0.662069	0.114499
C16:1-Carnitine/Arginine	1.2552	0.877694	0.511478	0.935773
C16:1-Carnitine/Asparagine	1.19102	0.70996	0.527089	0.834856
C16:1-Carnitine/C0-Carnitine	0.807417	0.0273974	0.658402	0.100326
C16:1-Carnitine/C10:1-Carnitine	1.28609	0.581324	0.539945	0.742751
C16:1-Carnitine/C10:2-Carnitine	0.916272	0.194737	0.607143	0.362549
C16:1-Carnitine/C10-Carnitine	1.04078	0.590144	0.539027	0.748986
C16:1-Carnitine/C12:1-Carnitine	0.944158	0.30919	0.573864	0.496231
C16:1-Carnitine/C12:1OH-Carnitine	2.31963	0.000588289	0.746556	0.00707883
C16:1-Carnitine/C12-Carnitine	1.33133	0.119968	0.612689	0.265542
C16:1-Carnitine/C14:1-Carnitine	1.16698	0.618737	0.538644	0.770059
C16:1-Carnitine/C14:1OH-Carnitine	1.38766	0.133495	0.607897	0.28402
C16:1-Carnitine/C14:2-Carnitine	1.0975	0.216495	0.59042	0.390661
C16:1-Carnitine/C14-Carnitine	1.33405	0.154587	0.602388	0.310601
C16:1-Carnitine/C16-Carnitine	1.10405	0.847455	0.514233	0.918366
C16:1-Carnitine/C18:1-Carnitine	0.903221	0.650768	0.533144	0.79596
C16:1-Carnitine/C18:2-Carnitine	1.14091	0.890417	0.510417	0.943413
C16:1-Carnitine/C18-Carnitine	1.08191	0.789557	0.52043	0.882588
C16:1-Carnitine/C2-Carnitine	1.51015	0.342615	0.568411	0.528889
C16:1-Carnitine/C3-Carnitine	0.761704	0.040178	0.647383	0.129866
C16:1-Carnitine/C4-Carnitine	0.651578	0.00208485	0.720845	0.0170567
C16:1-Carnitine/C5-Carnitine	0.805701	0.0497458	0.640955	0.147132
C16:1-Carnitine/C5DC-Carnitine/C6OH-Carnitine	0.973941	0.41178	0.559229	0.597797
C16:1-Carnitine/C5OH-Carnitine	1.14238	0.136846	0.606979	0.288439
C16:1-Carnitine/C6-Carnitine	1.03506	0.682152	0.530273	0.815665
C16:1-Carnitine/C8:1-Carnitine	0.995288	0.719531	0.526171	0.841507
C16:1-Carnitine/C8-Carnitine	1.21391	0.768022	0.521579	0.868472
C16:1-Carnitine/Glutamine/Lysine	1.7288	0.369339	0.564738	0.558355
C16:1-Carnitine/Histidine	1.57272	0.572566	0.540863	0.735515
C16:1-Carnitine/Leucine/Isoleucine	0.974899	0.504854	0.548209	0.677998
C16:1-Carnitine/Methionine	1.22485	0.928469	0.506887	0.965948
C16:1-Carnitine/Ornithine	1.09129	0.758244	0.522498	0.862837
C16:1-Carnitine/Phenylalanine	0.901361	0.434043	0.556474	0.617481
C16:1-Carnitine/Proline	0.559267	0.176253	0.617424	0.340176
C16:1-Carnitine/Pyroglutamic acid	0.813013	0.672144	0.530762	0.808785
C16:1-Carnitine/Serine	1.48954	0.887815	0.51056	0.942969
C16:1-Carnitine/Threonine	1.21016	1	0.500459	1
C16:1-Carnitine/Tryptophan	0.890484	0.355819	0.566575	0.543622
C16:1-Carnitine/Tyrosine	0.850828	0.16604	0.599633	0.327056
C16:1-Carnitine/Valine	0.830033	0.103375	0.61708	0.239127
C16-Carnitine	1.08666	0.966464	0.503367	0.977158
C16-Carnitine/Alanine	0.726788	0.00479742	0.710753	0.0314079
C16-Carnitine/Arginine	1.12127	0.184383	0.593434	0.349291
C16-Carnitine/Asparagine	1.08647	0.504968	0.547138	0.677998
C16-Carnitine/C0-Carnitine	0.74153	0.0275037	0.654882	0.100326
C16-Carnitine/C10:1-Carnitine	1.0652	0.168998	0.596801	0.330011
C16-Carnitine/C10:2-Carnitine	1.07537	0.832818	0.517857	0.90959
C16-Carnitine/C10-Carnitine	0.99852	0.833497	0.515152	0.90959
C16-Carnitine/C12:1-Carnitine	0.962709	0.572441	0.54026	0.735515
C16-Carnitine/C12:1OH-Carnitine	1.79392	0.00562492	0.694444	0.0351779
C16-Carnitine/C12-Carnitine	1.20884	0.0301111	0.653646	0.106984
C16-Carnitine/C14:1-Carnitine	1.12724	0.756182	0.523707	0.861696
C16-Carnitine/C14:1OH-Carnitine	1.24307	0.049525	0.638047	0.146571
C16-Carnitine/C14:2-Carnitine	1.00949	0.0440682	0.644628	0.136452
C16-Carnitine/C14-Carnitine	1.21119	9.22699e-05	0.774411	0.00199345
C16-Carnitine/C16:1-Carnitine	1.10296	0.847455	0.514233	0.918366
C16-Carnitine/C18:1-Carnitine	0.936246	0.539517	0.543723	0.711127
C16-Carnitine/C18:2-Carnitine	1.095	0.9218	0.507359	0.962715
C16-Carnitine/C18-Carnitine	1.02688	0.994633	0.50098	0.998991
C16-Carnitine/C2-Carnitine	1.42954	0.266501	0.578283	0.449337
C16-Carnitine/C3-Carnitine	0.68968	0.00930321	0.68266	0.0493506
C16-Carnitine/C4-Carnitine	0.60226	0.000182639	0.762626	0.00315944
C16-Carnitine/C5-Carnitine	0.741929	0.00605374	0.692761	0.0369364
C16-Carnitine/C5DC-Carnitine/C6OH-Carnitine	0.885643	0.0937884	0.617845	0.224572
C16-Carnitine/C5OH-Carnitine	0.923295	0.0454915	0.640572	0.139049
C16-Carnitine/C6-Carnitine	0.930612	0.792533	0.519301	0.884875
C16-Carnitine/C8:1-Carnitine	0.930912	0.417455	0.557239	0.601516
C16-Carnitine/C8-Carnitine	1.09912	0.086937	0.62037	0.213546
C16-Carnitine/Glutamine/Lysine	1.39627	0.918672	0.507576	0.960926
C16-Carnitine/Histidine	1.28133	0.144422	0.602694	0.297805
C16-Carnitine/Leucine/Isoleucine	0.899743	0.180443	0.594276	0.346243
C16-Carnitine/Methionine	1.0989	0.937763	0.505892	0.971489
C16-Carnitine/Ornithine	1.04536	0.584675	0.538721	0.743833
C16-Carnitine/Phenylalanine	0.850093	0.144422	0.602694	0.297805
C16-Carnitine/Proline	0.607663	0.169087	0.618182	0.330049
C16-Carnitine/Pyroglutamic acid	0.797258	0.345691	0.566498	0.531565
C16-Carnitine/Serine	1.22667	0.528265	0.544613	0.701158
C16-Carnitine/Threonine	1.06983	0.489742	0.548822	0.665831
C16-Carnitine/Tryptophan	0.839984	0.176565	0.595118	0.340176
C16-Carnitine/Tyrosine	0.785159	0.0154984	0.670034	0.0688447
C16-Carnitine/Valine	0.776434	0.00675232	0.690236	0.0397693
C18:1-Carnitine	1.17458	0.531437	0.544589	0.693715
C18:1-Carnitine/Alanine	0.785997	0.0933408	0.626667	0.224405
C18:1-Carnitine/Arginine	1.18534	0.119139	0.61039	0.264982
C18:1-Carnitine/Asparagine	1.1732	0.193357	0.592208	0.360261
C18:1-Carnitine/C0-Carnitine	0.780832	0.083596	0.622511	0.209012
C18:1-Carnitine/C10:1-Carnitine	1.07339	0.147628	0.602597	0.301797
C18:1-Carnitine/C10:2-Carnitine	1.0743	0.58817	0.544643	0.74708
C18:1-Carnitine/C10-Carnitine	1.00676	0.667574	0.530736	0.806553
C18:1-Carnitine/C12:1-Carnitine	0.94912	0.836064	0.515152	0.910799
C18:1-Carnitine/C12:1OH-Carnitine	1.59097	0.0141209	0.673593	0.0646597
C18:1-Carnitine/C12-Carnitine	1.21478	0.0588734	0.634821	0.163545
C18:1-Carnitine/C14:1-Carnitine	1.14949	0.33629	0.572859	0.523032
C18:1-Carnitine/C14:1OH-Carnitine	1.21973	0.07126	0.627706	0.186303
C18:1-Carnitine/C14:2-Carnitine	1.01883	0.0111161	0.683712	0.0561473
C18:1-Carnitine/C14-Carnitine	1.27207	0.0103292	0.681385	0.0533637
C18:1-Carnitine/C16:1-Carnitine	1.04512	0.650768	0.533144	0.79596
C18:1-Carnitine/C16-Carnitine	1.07529	0.539517	0.543723	0.711127
C18:1-Carnitine/C18:2-Carnitine	1.17252	0.564122	0.541126	0.728408
C18:1-Carnitine/C18-Carnitine	1.04222	0.463428	0.553922	0.644245
C18:1-Carnitine/C2-Carnitine	1.54729	0.469077	0.551515	0.64925
C18:1-Carnitine/C3-Carnitine	0.734368	0.0674958	0.629437	0.179724
C18:1-Carnitine/C4-Carnitine	0.636352	0.00895693	0.684848	0.048351
C18:1-Carnitine/C5-Carnitine	0.790622	0.0540388	0.636364	0.154913
C18:1-Carnitine/C5DC-Carnitine/C6OH-Carnitine	0.99588	0.291291	0.574892	0.479068
C18:1-Carnitine/C5OH-Carnitine	1.07658	0.215213	0.587879	0.389177
C18:1-Carnitine/C6-Carnitine	1.0017	0.586066	0.539773	0.745004
C18:1-Carnitine/C8:1-Carnitine	1.0515	0.980421	0.502165	0.993802
C18:1-Carnitine/C8-Carnitine	1.08816	0.137604	0.605195	0.289312
C18:1-Carnitine/Glutamine/Lysine	1.44483	0.351034	0.566234	0.538388
C18:1-Carnitine/Histidine	1.36737	0.0674958	0.629437	0.179724
C18:1-Carnitine/Leucine/Isoleucine	0.987389	0.941309	0.505628	0.973252
C18:1-Carnitine/Methionine	1.18314	0.134381	0.606061	0.285158
C18:1-Carnitine/Ornithine	1.12354	0.332347	0.568831	0.519948
C18:1-Carnitine/Phenylalanine	0.933095	0.383628	0.561905	0.571527
C18:1-Carnitine/Proline	0.716381	0.422186	0.570076	0.606789
C18:1-Carnitine/Pyroglutamic acid	0.748468	0.667574	0.530736	0.806553
C18:1-Carnitine/Serine	1.38398	0.258932	0.580087	0.440358
C18:1-Carnitine/Threonine	1.16789	0.189189	0.593074	0.355984
C18:1-Carnitine/Tryptophan	0.896289	0.523418	0.545455	0.696865
C18:1-Carnitine/Tyrosine	0.836715	0.0751947	0.625974	0.192981
C18:1-Carnitine/Valine	0.861226	0.181052	0.594805	0.346991
C18:2-Carnitine	1.1025	0.892628	0.509957	0.932159
C18:2-Carnitine/Alanine	0.733831	0.00728836	0.702222	0.0420918
C18:2-Carnitine/Arginine	1.1553	0.418011	0.557576	0.601516
C18:2-Carnitine/Asparagine	1.07466	0.623544	0.535065	0.774381
C18:2-Carnitine/C0-Carnitine	0.880309	0.100115	0.61645	0.234177
C18:2-Carnitine/C10:1-Carnitine	1.15461	0.499741	0.548052	0.675368
C18:2-Carnitine/C10:2-Carnitine	1.09698	0.818523	0.519345	0.901191
C18:2-Carnitine/C10-Carnitine	1.02063	0.892628	0.509957	0.945117
C18:2-Carnitine/C12:1-Carnitine	1.05455	0.720774	0.525847	0.841507
C18:2-Carnitine/C12:1OH-Carnitine	1.65861	0.00264395	0.712554	0.0205003
C18:2-Carnitine/C12-Carnitine	1.19943	0.0377624	0.648214	0.124383
C18:2-Carnitine/C14:1-Carnitine	1.3066	0.917528	0.508343	0.960926
C18:2-Carnitine/C14:1OH-Carnitine	1.19698	0.169337	0.597403	0.330131
C18:2-Carnitine/C14:2-Carnitine	1.1309	0.0917717	0.622159	0.221529
C18:2-Carnitine/C14-Carnitine	1.294	0.0976072	0.617316	0.230465
C18:2-Carnitine/C16:1-Carnitine	1.13377	0.890417	0.510417	0.943413
C18:2-Carnitine/C16-Carnitine	1.09248	0.9218	0.507359	0.962715
C18:2-Carnitine/C18:1-Carnitine	0.985497	0.564122	0.541126	0.728408
C18:2-Carnitine/C18-Carnitine	1.084	0.930316	0.506863	0.966934
C18:2-Carnitine/C2-Carnitine	1.89769	0.418011	0.557576	0.601516
C18:2-Carnitine/C3-Carnitine	0.852388	0.0880733	0.620779	0.21578
C18:2-Carnitine/C4-Carnitine	0.730127	0.00495373	0.698701	0.0322094
C18:2-Carnitine/C5-Carnitine	0.832939	0.0239557	0.65974	0.0925965
C18:2-Carnitine/C5DC-Carnitine/C6OH-Carnitine	0.927629	0.21979	0.587013	0.39451
C18:2-Carnitine/C5OH-Carnitine	0.91932	0.137604	0.605195	0.289312
C18:2-Carnitine/C6-Carnitine	0.988904	0.984297	0.501894	0.995045
C18:2-Carnitine/C8:1-Carnitine	1.02785	0.274786	0.577489	0.458427
C18:2-Carnitine/C8-Carnitine	1.10025	0.320252	0.570563	0.507434
C18:2-Carnitine/Glutamine/Lysine	1.34392	0.712779	0.526407	0.836791
C18:2-Carnitine/Histidine	1.34413	0.404045	0.559307	0.591082
C18:2-Carnitine/Leucine/Isoleucine	0.981977	0.314314	0.571429	0.501321
C18:2-Carnitine/Methionine	1.05519	0.912062	0.508225	0.956961
C18:2-Carnitine/Ornithine	1.12005	1	0.500433	1
C18:2-Carnitine/Phenylalanine	0.948316	0.0751947	0.625974	0.192981
C18:2-Carnitine/Proline	0.642293	0.0465807	0.672348	0.142195
C18:2-Carnitine/Pyroglutamic acid	1.00941	0.547659	0.542857	0.717086
C18:2-Carnitine/Serine	1.19128	0.547659	0.542857	0.717086
C18:2-Carnitine/Threonine	1.0626	0.825189	0.516017	0.904341
C18:2-Carnitine/Tryptophan	0.872602	0.137604	0.605195	0.289312
C18:2-Carnitine/Tyrosine	0.822482	0.00833387	0.68658	0.0464241
C18:2-Carnitine/Valine	0.864213	0.0247317	0.658874	0.0940398
C18-Carnitine	1.09675	0.973169	0.502941	0.981223
C18-Carnitine/Alanine	0.642746	0.00411086	0.724138	0.0283996
C18-Carnitine/Arginine	1.11428	0.385532	0.563725	0.573532
C18-Carnitine/Asparagine	1.05912	0.721454	0.526471	0.841507
C18-Carnitine/C0-Carnitine	0.679005	0.00644331	0.69902	0.0387169
C18-Carnitine/C10:1-Carnitine	1.05605	0.54045	0.545098	0.71216
C18-Carnitine/C10:2-Carnitine	1.13536	0.696055	0.533445	0.823596
C18-Carnitine/C10-Carnitine	0.932193	0.370972	0.565686	0.558868
C18-Carnitine/C12:1-Carnitine	0.90695	0.146531	0.607071	0.301759
C18-Carnitine/C12:1OH-Carnitine	1.71153	0.00644331	0.69902	0.0387169
C18-Carnitine/C12-Carnitine	1.16405	0.149571	0.606491	0.304928
C18-Carnitine/C14:1-Carnitine	1.05459	0.625936	0.538272	0.774381
C18-Carnitine/C14:1OH-Carnitine	1.16738	0.110884	0.616667	0.251206
C18-Carnitine/C14:2-Carnitine	1.03406	0.159558	0.605376	0.317713
C18-Carnitine/C14-Carnitine	1.18276	0.0502913	0.643137	0.148653
C18-Carnitine/C16:1-Carnitine	0.986642	0.789557	0.52043	0.882588
C18-Carnitine/C16-Carnitine	1.03852	0.994633	0.50098	0.998991
C18-Carnitine/C18:1-Carnitine	0.908968	0.463428	0.553922	0.644245
C18-Carnitine/C18:2-Carnitine	1.09576	0.930316	0.506863	0.966934
C18-Carnitine/C2-Carnitine	1.41041	0.303391	0.57549	0.491219
C18-Carnitine/C3-Carnitine	0.640177	0.00644331	0.69902	0.0387169
C18-Carnitine/C4-Carnitine	0.585009	0.000373065	0.759804	0.00508074
C18-Carnitine/C5-Carnitine	0.701661	0.0125739	0.682353	0.0610067
C18-Carnitine/C5DC-Carnitine/C6OH-Carnitine	0.867764	0.19886	0.594118	0.367204
C18-Carnitine/C5OH-Carnitine	0.942769	0.176352	0.59902	0.340176
C18-Carnitine/C6-Carnitine	0.8926	0.529861	0.547414	0.702883
C18-Carnitine/C8:1-Carnitine	0.906519	0.479998	0.551961	0.658231
C18-Carnitine/C8-Carnitine	1.00938	0.585846	0.540196	0.744925
C18-Carnitine/Glutamine/Lysine	1.43937	0.813871	0.517647	0.898127
C18-Carnitine/Histidine	1.29128	0.180695	0.598039	0.346491
C18-Carnitine/Leucine/Isoleucine	0.92108	0.408017	0.560784	0.595245
C18-Carnitine/Methionine	1.06967	1	0.5	1
C18-Carnitine/Ornithine	1.02222	0.62339	0.536275	0.774381
C18-Carnitine/Phenylalanine	0.835892	0.261283	0.582353	0.442878
C18-Carnitine/Proline	1.03903	0.117167	0.643021	0.261084
C18-Carnitine/Pyroglutamic acid	0.858541	0.463428	0.553922	0.644245
C18-Carnitine/Serine	1.24773	0.604488	0.538235	0.760288
C18-Carnitine/Threonine	1.04122	0.845334	0.514706	0.916695
C18-Carnitine/Tryptophan	0.833963	0.19886	0.594118	0.367204
C18-Carnitine/Tyrosine	0.743594	0.0175711	0.673529	0.0751198
C18-Carnitine/Valine	0.786448	0.0318868	0.656863	0.111313
C2-Carnitine	2.37599	0.364437	0.563973	0.569237
C2-Carnitine/Alanine	1.16669	0.948239	0.505376	0.975748
C2-Carnitine/Arginine	2.4866	0.0847451	0.621212	0.210336
C2-Carnitine/Asparagine	2.3089	0.218218	0.5867	0.391836
C2-Carnitine/C0-Carnitine	0.919224	0.626608	0.534512	0.774381
C2-Carnitine/C10:1-Carnitine	1.65269	0.0538544	0.635522	0.154571
C2-Carnitine/C10:2-Carnitine	1.61926	0.58817	0.544643	0.74708
C2-Carnitine/C10-Carnitine	1.361	0.287734	0.574916	0.474202
C2-Carnitine/C12:1-Carnitine	1.37332	0.201896	0.590476	0.370935
C2-Carnitine/C12:1OH-Carnitine	4.06149	0.0110649	0.678451	0.0560078
C2-Carnitine/C12-Carnitine	1.75861	0.0147306	0.672743	0.0664905
C2-Carnitine/C14:1-Carnitine	1.79487	0.131256	0.613147	0.280644
C2-Carnitine/C14:1OH-Carnitine	1.98518	0.0301392	0.652357	0.106984
C2-Carnitine/C14:2-Carnitine	1.60398	0.013805	0.676768	0.06414
C2-Carnitine/C14-Carnitine	2.20429	0.0601141	0.632155	0.16564
C2-Carnitine/C16:1-Carnitine	1.86238	0.342615	0.568411	0.528889
C2-Carnitine/C16-Carnitine	1.65453	0.266501	0.578283	0.449337
C2-Carnitine/C18:1-Carnitine	1.5749	0.469077	0.551515	0.64925
C2-Carnitine/C18:2-Carnitine	2.17213	0.418011	0.557576	0.601516
C2-Carnitine/C18-Carnitine	1.84009	0.303391	0.57549	0.491219
C2-Carnitine/C3-Carnitine	0.79092	0.00542095	0.695286	0.03422
C2-Carnitine/C4-Carnitine	0.739952	0.00161446	0.72138	0.0140541
C2-Carnitine/C5-Carnitine	0.988171	0.310079	0.571549	0.496231
C2-Carnitine/C5DC-Carnitine/C6OH-Carnitine	1.7116	0.890127	0.510101	0.943316
C2-Carnitine/C5OH-Carnitine	1.97561	0.768524	0.521044	0.868472
C2-Carnitine/C6-Carnitine	1.19886	0.301677	0.574449	0.489543
C2-Carnitine/C8:1-Carnitine	1.62217	0.327571	0.569024	0.513673
C2-Carnitine/C8-Carnitine	1.6716	0.086937	0.62037	0.213546
C2-Carnitine/Glutamine/Lysine	5.46637	0.560158	0.541246	0.724669
C2-Carnitine/Histidine	2.0972	0.074447	0.625421	0.191579
C2-Carnitine/Leucine/Isoleucine	1.46525	0.759362	0.521886	0.862837
C2-Carnitine/Methionine	2.57726	0.452784	0.55303	0.633698
C2-Carnitine/Ornithine	1.9297	0.227333	0.585017	0.403931
C2-Carnitine/Phenylalanine	1.52639	0.669785	0.530303	0.806658
C2-Carnitine/Proline	0.87294	0.69327	0.534545	0.822955
C2-Carnitine/Pyroglutamic acid	1.06556	0.814796	0.516835	0.898127
C2-Carnitine/Serine	3.35754	0.474767	0.550505	0.652376
C2-Carnitine/Threonine	2.01716	0.218218	0.5867	0.391836
C2-Carnitine/Tryptophan	1.72466	0.852293	0.513468	0.920173
C2-Carnitine/Tyrosine	1.34458	0.852293	0.513468	0.920173
C2-Carnitine/Valine	1.18373	0.985624	0.501684	0.995045
C3-Carnitine	2.3992	0.0110649	0.678451	0.0511613
C3-Carnitine/Alanine	1.36156	0.117525	0.617204	0.26176
C3-Carnitine/Arginine	2.47284	0.00294815	0.708754	0.0222069
C3-Carnitine/Asparagine	2.32788	0.00752253	0.68771	0.043026
C3-Carnitine/C0-Carnitine	1.13096	0.241511	0.582492	0.420015
C3-Carnitine/C10:1-Carnitine	2.01574	0.0010626	0.729798	0.0106776
C3-Carnitine/C10:2-Carnitine	1.7809	0.0895284	0.638393	0.217773
C3-Carnitine/C10-Carnitine	1.67835	0.00386462	0.702862	0.0271322
C3-Carnitine/C12:1-Carnitine	1.65341	0.00275264	0.711688	0.0211021
C3-Carnitine/C12:1OH-Carnitine	4.40383	6.82965e-05	0.779461	0.00161499
C3-Carnitine/C12-Carnitine	2.11057	8.64987e-05	0.777778	0.00191222
C3-Carnitine/C14:1-Carnitine	2.18818	0.0143699	0.68319	0.0655903
C3-Carnitine/C14:1OH-Carnitine	2.2373	0.000279298	0.755051	0.00414845
C3-Carnitine/C14:2-Carnitine	1.95536	0.000534972	0.748393	0.00663896
C3-Carnitine/C14-Carnitine	2.43759	0.000242723	0.757576	0.00375785
C3-Carnitine/C16:1-Carnitine	2.00827	0.040178	0.647383	0.129866
C3-Carnitine/C16-Carnitine	1.87788	0.00930321	0.68266	0.0493506
C3-Carnitine/C18:1-Carnitine	1.77817	0.0674958	0.629437	0.179724
C3-Carnitine/C18:2-Carnitine	2.30198	0.0880733	0.620779	0.21578
C3-Carnitine/C18-Carnitine	2.11472	0.00644331	0.69902	0.0387169
C3-Carnitine/C2-Carnitine	1.67366	0.00542095	0.695286	0.03422
C3-Carnitine/C4-Carnitine	0.91482	0.106163	0.613636	0.243295
C3-Carnitine/C5-Carnitine	1.15498	0.119799	0.609428	0.265333
C3-Carnitine/C5DC-Carnitine/C6OH-Carnitine	1.81236	0.070625	0.627104	0.18505
C3-Carnitine/C5OH-Carnitine	1.88338	0.0764205	0.624579	0.195178
C3-Carnitine/C6-Carnitine	1.51718	0.00448421	0.704044	0.0298579
C3-Carnitine/C8:1-Carnitine	1.79062	0.0145036	0.671717	0.0655903
C3-Carnitine/C8-Carnitine	1.9397	0.00101831	0.73064	0.0104536
C3-Carnitine/Glutamine/Lysine	4.77964	0.0176697	0.666667	0.0751198
C3-Carnitine/Histidine	2.42358	0.000505889	0.744108	0.00641198
C3-Carnitine/Leucine/Isoleucine	1.61795	0.0320144	0.650673	0.111313
C3-Carnitine/Methionine	2.50436	0.0171032	0.667508	0.0737674
C3-Carnitine/Ornithine	2.01602	0.00542095	0.695286	0.03422
C3-Carnitine/Phenylalanine	1.61752	0.101066	0.61532	0.235359
C3-Carnitine/Proline	1.29634	0.616356	0.543636	0.769693
C3-Carnitine/Pyroglutamic acid	1.36929	0.445586	0.553872	0.627704
C3-Carnitine/Serine	3.09862	0.0140276	0.672559	0.0642942
C3-Carnitine/Threonine	2.07414	0.00898252	0.683502	0.048351
C3-Carnitine/Tryptophan	1.68326	0.147755	0.601852	0.301797
C3-Carnitine/Tyrosine	1.41098	0.246372	0.58165	0.424894
C3-Carnitine/Valine	1.37349	0.0601141	0.632155	0.16564
C4-Carnitine	2.44386	6.17e-05	0.781145	0.00205051
C4-Carnitine/Alanine	1.34724	0.00744914	0.7	0.0429161
C4-Carnitine/Arginine	2.4854	1.84842e-05	0.800505	0.000765664
C4-Carnitine/Asparagine	2.38213	5.86491e-05	0.781987	0.00149871
C4-Carnitine/C0-Carnitine	1.26877	0.0070008	0.689394	0.040828
C4-Carnitine/C10:1-Carnitine	2.11498	3.85954e-06	0.824074	0.000346121
C4-Carnitine/C10:2-Carnitine	1.86814	0.012876	0.702381	0.0617554
C4-Carnitine/C10-Carnitine	1.79444	0.000165938	0.76431	0.00296505
C4-Carnitine/C12:1-Carnitine	1.69091	6.66242e-05	0.781818	0.00161499
C4-Carnitine/C12:1OH-Carnitine	4.9916	1.41402e-06	0.838384	0.000224028
C4-Carnitine/C12-Carnitine	2.34055	2.04567e-06	0.835938	0.000243077
C4-Carnitine/C14:1-Carnitine	2.25632	0.00124773	0.741379	0.0119325
C4-Carnitine/C14:1OH-Carnitine	2.38854	4.08926e-06	0.823232	0.000353386
C4-Carnitine/C14:2-Carnitine	2.21556	2.31547e-05	0.803489	0.000855505
C4-Carnitine/C14-Carnitine	2.50851	2.0247e-06	0.833333	0.000243077
C4-Carnitine/C16:1-Carnitine	2.07124	0.00208485	0.720845	0.0170567
C4-Carnitine/C16-Carnitine	1.93156	0.000182639	0.762626	0.00315944
C4-Carnitine/C18:1-Carnitine	1.87872	0.00895693	0.684848	0.048351
C4-Carnitine/C18:2-Carnitine	2.29727	0.00495373	0.698701	0.0322094
C4-Carnitine/C18-Carnitine	2.34707	0.000373065	0.759804	0.00508074
C4-Carnitine/C2-Carnitine	1.97478	0.00161446	0.72138	0.0140541
C4-Carnitine/C3-Carnitine	1.10555	0.106163	0.613636	0.243295
C4-Carnitine/C5-Carnitine	1.25128	0.00605374	0.692761	0.0369364
C4-Carnitine/C5DC-Carnitine/C6OH-Carnitine	1.86398	0.00318733	0.707071	0.0236709
C4-Carnitine/C5OH-Carnitine	1.92656	0.00318733	0.707071	0.0236709
C4-Carnitine/C6-Carnitine	1.63061	0.000142263	0.772978	0.00264449
C4-Carnitine/C8:1-Carnitine	1.80153	0.000689977	0.738215	0.00795986
C4-Carnitine/C8-Carnitine	2.09276	9.05381e-06	0.811448	0.000535285
C4-Carnitine/Glutamine/Lysine	4.52936	4.30897e-05	0.787037	0.00127436
C4-Carnitine/Histidine	2.52717	4.5886e-06	0.821549	0.000376028
C4-Carnitine/Leucine/Isoleucine	1.77611	0.00175249	0.719697	0.0149009
C4-Carnitine/Methionine	2.50515	0.000786526	0.73569	0.00879613
C4-Carnitine/Ornithine	2.03713	0.000165938	0.76431	0.00296505
C4-Carnitine/Phenylalanine	1.66956	0.0019013	0.718013	0.0158542
C4-Carnitine/Proline	1.27451	0.353707	0.58	0.540743
C4-Carnitine/Pyroglutamic acid	1.48219	0.131665	0.606061	0.280644
C4-Carnitine/Serine	3.09572	0.000529038	0.743266	0.0065825
C4-Carnitine/Threonine	2.16692	0.000306485	0.753367	0.00440098
C4-Carnitine/Tryptophan	1.71899	0.00930321	0.68266	0.0493506
C4-Carnitine/Tyrosine	1.4897	0.016018	0.669192	0.0706246
C4-Carnitine/Valine	1.42876	0.00131199	0.725589	0.0121516
C5-Carnitine	1.77449	0.0065118	0.691077	0.0363368
C5-Carnitine/Alanine	1.06458	0.76743	0.522581	0.868472
C5-Carnitine/Arginine	1.84978	0.000254383	0.756734	0.00388773
C5-Carnitine/Asparagine	1.79833	0.00142609	0.723906	0.0128863
C5-Carnitine/C0-Carnitine	0.976219	0.786944	0.51936	0.880495
C5-Carnitine/C10:1-Carnitine	1.58664	0.000182639	0.762626	0.00315944
C5-Carnitine/C10:2-Carnitine	1.54986	0.055091	0.65625	0.156983
C5-Carnitine/C10-Carnitine	1.44696	0.00131199	0.725589	0.0121516
C5-Carnitine/C12:1-Carnitine	1.40259	0.00476808	0.699567	0.0313453
C5-Carnitine/C12:1OH-Carnitine	2.75217	0.00019157	0.761785	0.00324033
C5-Carnitine/C12-Carnitine	1.75498	5.0055e-06	0.822917	0.000376295
C5-Carnitine/C14:1-Carnitine	1.60133	0.0143699	0.68319	0.0655903
C5-Carnitine/C14:1OH-Carnitine	1.76202	3.32013e-05	0.791246	0.00107351
C5-Carnitine/C14:2-Carnitine	1.5819	5.65213e-05	0.788797	0.00149248
C5-Carnitine/C14-Carnitine	1.9615	1.012e-05	0.809764	0.000546595
C5-Carnitine/C16:1-Carnitine	1.6141	0.0497458	0.640955	0.147132
C5-Carnitine/C16-Carnitine	1.57249	0.00605374	0.692761	0.0369364
C5-Carnitine/C18:1-Carnitine	1.48601	0.0540388	0.636364	0.154913
C5-Carnitine/C18:2-Carnitine	1.75821	0.0239557	0.65974	0.0925965
C5-Carnitine/C18-Carnitine	1.60663	0.0125739	0.682353	0.0610067
C5-Carnitine/C2-Carnitine	1.77467	0.310079	0.571549	0.496231
C5-Carnitine/C3-Carnitine	0.88438	0.119799	0.609428	0.265333
C5-Carnitine/C4-Carnitine	0.785701	0.00605374	0.692761	0.0369364
C5-Carnitine/C5DC-Carnitine/C6OH-Carnitine	1.4304	0.131665	0.606061	0.280644
C5-Carnitine/C5OH-Carnitine	1.39031	0.298767	0.573232	0.485484
C5-Carnitine/C6-Carnitine	1.31735	0.0135172	0.67739	0.0635238
C5-Carnitine/C8:1-Carnitine	1.48918	0.00963408	0.681818	0.0505975
C5-Carnitine/C8-Carnitine	1.63266	4.30897e-05	0.787037	0.00127436
C5-Carnitine/Glutamine/Lysine	3.19677	0.0149937	0.670875	0.0671046
C5-Carnitine/Histidine	1.99064	2.68845e-05	0.794613	0.000946533
C5-Carnitine/Leucine/Isoleucine	1.33943	0.0310646	0.651515	0.109452
C5-Carnitine/Methionine	1.92138	0.00562492	0.694444	0.0351779
C5-Carnitine/Ornithine	1.63755	0.00175249	0.719697	0.0149009
C5-Carnitine/Phenylalanine	1.27819	0.0601141	0.632155	0.16564
C5-Carnitine/Proline	0.932016	0.557673	0.550909	0.724669
C5-Carnitine/Pyroglutamic acid	1.04295	0.643736	0.532828	0.78878
C5-Carnitine/Serine	2.14637	0.00675232	0.690236	0.0397693
C5-Carnitine/Threonine	1.63578	0.00357939	0.704545	0.0258554
C5-Carnitine/Tryptophan	1.33724	0.147755	0.601852	0.301797
C5-Carnitine/Tyrosine	1.16318	0.417455	0.557239	0.601516
C5-Carnitine/Valine	1.15194	0.403792	0.558923	0.590893
C5DC-Carnitine/C6OH-Carnitine	1.126	0.0569126	0.633838	0.167081
C5DC-Carnitine/C6OH-Carnitine/Alanine	0.815046	0.135407	0.611828	0.286039
C5DC-Carnitine/C6OH-Carnitine/Arginine	1.23924	0.00898252	0.683502	0.048351
C5DC-Carnitine/C6OH-Carnitine/Asparagine	1.19037	0.00433129	0.700337	0.0292009
C5DC-Carnitine/C6OH-Carnitine/C0-Carnitine	0.85886	0.236718	0.583333	0.414408
C5DC-Carnitine/C6OH-Carnitine/C10:1-Carnitine	1.19454	0.0320144	0.650673	0.111313
C5DC-Carnitine/C6OH-Carnitine/C10:2-Carnitine	1.09159	0.403617	0.568452	0.590893
C5DC-Carnitine/C6OH-Carnitine/C10-Carnitine	1.1289	0.0481484	0.638889	0.144476
C5DC-Carnitine/C6OH-Carnitine/C12:1-Carnitine	1.0704	0.357408	0.565368	0.545875
C5DC-Carnitine/C6OH-Carnitine/C12:1OH-Carnitine	1.59326	0.00357939	0.704545	0.0258554
C5DC-Carnitine/C6OH-Carnitine/C12-Carnitine	1.33483	0.00300458	0.710069	0.0225248
C5DC-Carnitine/C6OH-Carnitine/C14:1-Carnitine	1.19523	0.127607	0.614224	0.277327
C5DC-Carnitine/C6OH-Carnitine/C14:1OH-Carnitine	1.28446	0.0114508	0.677609	0.0572903
C5DC-Carnitine/C6OH-Carnitine/C14:2-Carnitine	1.0875	0.00423834	0.705234	0.0289022
C5DC-Carnitine/C6OH-Carnitine/C14-Carnitine	1.32781	6.82965e-05	0.779461	0.00161499
C5DC-Carnitine/C6OH-Carnitine/C16:1-Carnitine	1.32384	0.41178	0.559229	0.597797
C5DC-Carnitine/C6OH-Carnitine/C16-Carnitine	1.13814	0.0937884	0.617845	0.224572
C5DC-Carnitine/C6OH-Carnitine/C18:1-Carnitine	1.07177	0.291291	0.574892	0.479068
C5DC-Carnitine/C6OH-Carnitine/C18:2-Carnitine	1.18121	0.21979	0.587013	0.39451
C5DC-Carnitine/C6OH-Carnitine/C18-Carnitine	1.12553	0.19886	0.594118	0.367204
C5DC-Carnitine/C6OH-Carnitine/C2-Carnitine	1.63455	0.890127	0.510101	0.943316
C5DC-Carnitine/C6OH-Carnitine/C3-Carnitine	0.787704	0.070625	0.627104	0.18505
C5DC-Carnitine/C6OH-Carnitine/C4-Carnitine	0.678056	0.00318733	0.707071	0.0236709
C5DC-Carnitine/C6OH-Carnitine/C5-Carnitine	0.857106	0.131665	0.606061	0.280644
C5DC-Carnitine/C6OH-Carnitine/C5OH-Carnitine	0.957096	0.32167	0.569865	0.507434
C5DC-Carnitine/C6OH-Carnitine/C6-Carnitine	1.09502	0.206305	0.590993	0.376418
C5DC-Carnitine/C6OH-Carnitine/C8:1-Carnitine	1.07645	0.31584	0.570707	0.502237
C5DC-Carnitine/C6OH-Carnitine/C8-Carnitine	1.22032	0.00837061	0.685185	0.0464241
C5DC-Carnitine/C6OH-Carnitine/Creatinine	1.06002	0.482223	0.549663	0.658812
C5DC-Carnitine/C6OH-Carnitine/Glutamine/Lysine	1.50409	0.180443	0.594276	0.346243
C5DC-Carnitine/C6OH-Carnitine/Histidine	1.48512	0.00562492	0.694444	0.0351779
C5DC-Carnitine/C6OH-Carnitine/Leucine/Isoleucine	1.03675	0.786944	0.51936	0.880495
C5DC-Carnitine/C6OH-Carnitine/Methionine	1.20226	0.0360661	0.647306	0.120128
C5DC-Carnitine/C6OH-Carnitine/Ornithine	1.19237	0.0283592	0.65404	0.10227
C5DC-Carnitine/C6OH-Carnitine/Phenylalanine	0.960751	0.584675	0.538721	0.743833
C5DC-Carnitine/C6OH-Carnitine/Proline	0.762876	0.741052	0.529091	0.852939
C5DC-Carnitine/C6OH-Carnitine/Pyroglutamic acid	0.79552	0.687376	0.52862	0.817122
C5DC-Carnitine/C6OH-Carnitine/Serine	1.27916	0.0207553	0.662458	0.084029
C5DC-Carnitine/C6OH-Carnitine/Threonine	1.20349	0.0393848	0.644781	0.127779
C5DC-Carnitine/C6OH-Carnitine/Tryptophan	0.949823	0.626608	0.534512	0.774381
C5DC-Carnitine/C6OH-Carnitine/Tyrosine	0.873448	0.147755	0.601852	0.301797
C5DC-Carnitine/C6OH-Carnitine/Valine	0.904602	0.333541	0.568182	0.519948
C5OH-Carnitine	1.22871	0.0523774	0.636364	0.156309
C5OH-Carnitine/Alanine	0.875789	0.302317	0.577419	0.490415
C5OH-Carnitine/Arginine	1.36671	0.0140276	0.672559	0.0642942
C5OH-Carnitine/Asparagine	1.28884	0.0301392	0.652357	0.106984
C5OH-Carnitine/C0-Carnitine	0.925186	0.576448	0.539562	0.737115
C5OH-Carnitine/C10:1-Carnitine	1.33596	0.0114508	0.677609	0.0572903
C5OH-Carnitine/C10:2-Carnitine	1.13384	0.266778	0.590774	0.449339
C5OH-Carnitine/C10-Carnitine	1.24909	0.074447	0.625421	0.191579
C5OH-Carnitine/C12:1-Carnitine	1.15883	0.131218	0.606926	0.280644
C5OH-Carnitine/C12:1OH-Carnitine	1.89559	0.00019157	0.761785	0.00324033
C5OH-Carnitine/C12-Carnitine	1.49362	0.000123218	0.771701	0.00239042
C5OH-Carnitine/C14:1-Carnitine	1.33955	0.0699177	0.635776	0.183906
C5OH-Carnitine/C14:1OH-Carnitine	1.45348	0.000857703	0.734007	0.00937164
C5OH-Carnitine/C14:2-Carnitine	1.27084	0.00247342	0.717172	0.0195936
C5OH-Carnitine/C14-Carnitine	1.47679	0.00022089	0.759259	0.00354608
C5OH-Carnitine/C16:1-Carnitine	1.57183	0.136846	0.606979	0.288439
C5OH-Carnitine/C16-Carnitine	1.25419	0.0454915	0.640572	0.139049
C5OH-Carnitine/C18:1-Carnitine	1.1367	0.215213	0.587879	0.389177
C5OH-Carnitine/C18:2-Carnitine	1.3168	0.137604	0.605195	0.289312
C5OH-Carnitine/C18-Carnitine	1.2401	0.176352	0.59902	0.340176
C5OH-Carnitine/C2-Carnitine	1.62385	0.768524	0.521044	0.868472
C5OH-Carnitine/C3-Carnitine	0.829921	0.0764205	0.624579	0.195178
C5OH-Carnitine/C4-Carnitine	0.725247	0.00318733	0.707071	0.0236709
C5OH-Carnitine/C5-Carnitine	0.900855	0.298767	0.573232	0.485484
C5OH-Carnitine/C5DC-Carnitine/C6OH-Carnitine	1.04979	0.32167	0.569865	0.507434
C5OH-Carnitine/C6-Carnitine	1.17128	0.175863	0.597426	0.340176
C5OH-Carnitine/C8:1-Carnitine	1.15309	0.20078	0.590067	0.369315
C5OH-Carnitine/C8-Carnitine	1.34289	0.00386462	0.702862	0.0271322
C5OH-Carnitine/Glutamine/Lysine	1.70868	0.131665	0.606061	0.280644
C5OH-Carnitine/Histidine	1.60318	0.00675232	0.690236	0.0397693
C5OH-Carnitine/Leucine/Isoleucine	1.13393	0.512673	0.546296	0.685825
C5OH-Carnitine/Methionine	1.28228	0.074447	0.625421	0.191579
C5OH-Carnitine/Ornithine	1.23578	0.0634634	0.630471	0.171973
C5OH-Carnitine/Phenylalanine	1.01633	0.460047	0.552189	0.641045
C5OH-Carnitine/Proline	0.996095	0.789853	0.523636	0.882712
C5OH-Carnitine/Pyroglutamic acid	0.91767	0.814796	0.516835	0.898127
C5OH-Carnitine/Serine	1.35621	0.0634634	0.630471	0.171973
C5OH-Carnitine/Threonine	1.30929	0.0764205	0.624579	0.195178
C5OH-Carnitine/Tryptophan	1.0177	0.814796	0.516835	0.898127
C5OH-Carnitine/Tyrosine	0.935224	0.424388	0.556397	0.608298
C5OH-Carnitine/Valine	0.978545	0.852293	0.513468	0.920173
C6-Carnitine	1.84085	0.943742	0.505515	0.966212
C6-Carnitine/Alanine	0.89127	0.0962628	0.625556	0.228198
C6-Carnitine/Arginine	1.76695	0.585554	0.539522	0.744752
C6-Carnitine/Asparagine	1.70221	0.92334	0.507353	0.963265
C6-Carnitine/C0-Carnitine	0.779334	0.0489003	0.641544	0.146086
C6-Carnitine/C10:1-Carnitine	1.28531	0.0940595	0.620404	0.224995
C6-Carnitine/C10:2-Carnitine	1.28394	0.860933	0.515298	0.926226
C6-Carnitine/C10-Carnitine	1.08308	0.714615	0.526654	0.836798
C6-Carnitine/C12:1-Carnitine	1.15827	0.70843	0.527462	0.834077
C6-Carnitine/C12:1OH-Carnitine	3.01098	0.005261	0.700368	0.0335195
C6-Carnitine/C12-Carnitine	1.40847	0.0137921	0.678368	0.06414
C6-Carnitine/C14:1-Carnitine	1.45881	0.22784	0.592857	0.404679
C6-Carnitine/C14:1OH-Carnitine	1.58363	0.0370754	0.649816	0.122689
C6-Carnitine/C14:2-Carnitine	1.55269	0.0132377	0.680664	0.0627932
C6-Carnitine/C14-Carnitine	1.72601	0.0798867	0.625919	0.202616
C6-Carnitine/C16:1-Carnitine	1.27687	0.682152	0.530273	0.815665
C6-Carnitine/C16-Carnitine	1.33962	0.792533	0.519301	0.884875
C6-Carnitine/C18:1-Carnitine	1.24216	0.586066	0.539773	0.745004
C6-Carnitine/C18:2-Carnitine	1.64324	0.984297	0.501894	0.995045
C6-Carnitine/C18-Carnitine	1.36078	0.529861	0.547414	0.702883
C6-Carnitine/C2-Carnitine	1.10461	0.301677	0.574449	0.489543
C6-Carnitine/C3-Carnitine	0.705489	0.00448421	0.704044	0.0298579
C6-Carnitine/C4-Carnitine	0.631711	0.000142263	0.772978	0.00264449
C6-Carnitine/C5-Carnitine	0.83352	0.0135172	0.67739	0.0635238
C6-Carnitine/C5DC-Carnitine/C6OH-Carnitine	1.3036	0.206305	0.590993	0.376418
C6-Carnitine/C5OH-Carnitine	1.52322	0.175863	0.597426	0.340176
C6-Carnitine/C8:1-Carnitine	1.27111	0.763023	0.522059	0.866583
C6-Carnitine/C8-Carnitine	1.33463	0.23028	0.586397	0.407794
C6-Carnitine/Glutamine/Lysine	3.60222	0.452908	0.554228	0.633698
C6-Carnitine/Histidine	1.60914	0.301677	0.574449	0.489543
C6-Carnitine/Leucine/Isoleucine	1.09424	0.415228	0.558824	0.601516
C6-Carnitine/Methionine	1.89682	0.792533	0.519301	0.884875
C6-Carnitine/Ornithine	1.41424	0.75326	0.522978	0.860222
C6-Carnitine/Phenylalanine	1.12762	0.119023	0.612132	0.264972
C6-Carnitine/Proline	0.650908	0.276373	0.594697	0.460912
C6-Carnitine/Pyroglutamic acid	0.879953	0.393538	0.561581	0.581257
C6-Carnitine/Serine	2.35652	0.733853	0.524816	0.848869
C6-Carnitine/Threonine	1.46246	0.83234	0.515625	0.90959
C6-Carnitine/Tryptophan	1.26856	0.163894	0.600184	0.323769
C6-Carnitine/Tyrosine	1.04751	0.0619271	0.634191	0.169453
C6-Carnitine/Valine	0.924988	0.0337183	0.652574	0.115466
C8:1-Carnitine	1.10028	0.403792	0.558923	0.602391
C8:1-Carnitine/Alanine	0.770715	0.0183395	0.676344	0.0772763
C8:1-Carnitine/Arginine	1.17877	0.106163	0.613636	0.243295
C8:1-Carnitine/Asparagine	1.14562	0.141148	0.603535	0.293985
C8:1-Carnitine/C0-Carnitine	0.778599	0.0523774	0.636364	0.151891
C8:1-Carnitine/C10:1-Carnitine	1.13067	0.122684	0.608586	0.268965
C8:1-Carnitine/C10:2-Carnitine	1.05922	0.639737	0.53869	0.785905
C8:1-Carnitine/C10-Carnitine	1.05826	0.266501	0.578283	0.449337
C8:1-Carnitine/C12:1-Carnitine	0.999537	0.912062	0.508225	0.956961
C8:1-Carnitine/C12:1OH-Carnitine	1.73961	0.0065118	0.691077	0.0389316
C8:1-Carnitine/C12-Carnitine	1.24522	0.00428087	0.702257	0.0291087
C8:1-Carnitine/C14:1-Carnitine	1.14313	0.239193	0.588362	0.418434
C8:1-Carnitine/C14:1OH-Carnitine	1.22912	0.0481484	0.638889	0.144476
C8:1-Carnitine/C14:2-Carnitine	1.03252	0.0148241	0.674931	0.066849
C8:1-Carnitine/C14-Carnitine	1.25049	0.00032099	0.752525	0.00454067
C8:1-Carnitine/C16:1-Carnitine	1.2644	0.719531	0.526171	0.841507
C8:1-Carnitine/C16-Carnitine	1.04862	0.417455	0.557239	0.601516
C8:1-Carnitine/C18:1-Carnitine	1.03309	0.980421	0.502165	0.993802
C8:1-Carnitine/C18:2-Carnitine	1.16032	0.274786	0.577489	0.458427
C8:1-Carnitine/C18-Carnitine	1.12559	0.479998	0.551961	0.658231
C8:1-Carnitine/C2-Carnitine	1.50711	0.327571	0.569024	0.513673
C8:1-Carnitine/C3-Carnitine	0.724365	0.0145036	0.671717	0.0655903
C8:1-Carnitine/C4-Carnitine	0.62323	0.000689977	0.738215	0.00795986
C8:1-Carnitine/C5-Carnitine	0.794087	0.00963408	0.681818	0.0505975
C8:1-Carnitine/C5DC-Carnitine/C6OH-Carnitine	0.943692	0.31584	0.570707	0.502237
C8:1-Carnitine/C5OH-Carnitine	0.931077	0.20078	0.590067	0.369315
C8:1-Carnitine/C6-Carnitine	1.00193	0.763023	0.522059	0.866583
C8:1-Carnitine/C8-Carnitine	1.14425	0.0569126	0.633838	0.159968
C8:1-Carnitine/Glutamine/Lysine	1.46961	0.899628	0.509259	0.949153
C8:1-Carnitine/Histidine	1.41109	0.0584952	0.632997	0.16278
C8:1-Carnitine/Leucine/Isoleucine	0.957149	0.431388	0.555556	0.61444
C8:1-Carnitine/Methionine	1.17208	0.609679	0.536195	0.764189
C8:1-Carnitine/Ornithine	1.13333	0.218218	0.5867	0.391836
C8:1-Carnitine/Phenylalanine	0.91055	0.266501	0.578283	0.449337
C8:1-Carnitine/Proline	0.632093	0.543438	0.552727	0.714191
C8:1-Carnitine/Pyroglutamic acid	0.74191	0.467375	0.551347	0.64746
C8:1-Carnitine/Serine	1.27797	0.147755	0.601852	0.301797
C8:1-Carnitine/Threonine	1.13707	0.218218	0.5867	0.391836
C8:1-Carnitine/Tryptophan	0.903248	0.333541	0.568182	0.519948
C8:1-Carnitine/Tyrosine	0.820942	0.0382509	0.645623	0.124867
C8:1-Carnitine/Valine	0.830021	0.0350142	0.648148	0.117947
C8-Carnitine	1.07825	0.0301392	0.652357	0.103435
C8-Carnitine/Alanine	0.652805	0.000468121	0.76129	0.00602975
C8-Carnitine/Arginine	1.04359	0.7962	0.518519	0.886469
C8-Carnitine/Asparagine	1.03044	0.339581	0.56734	0.525229
C8-Carnitine/C0-Carnitine	0.668584	0.00120637	0.727273	0.0115836
C8-Carnitine/C10:1-Carnitine	0.98126	0.705138	0.526936	0.830613
C8-Carnitine/C10:2-Carnitine	0.971576	0.804289	0.520833	0.892624
C8-Carnitine/C10-Carnitine	0.886677	0.0481484	0.638889	0.144476
C8-Carnitine/C12:1-Carnitine	0.890013	0.0232009	0.660606	0.0906114
C8-Carnitine/C12:1OH-Carnitine	1.75538	0.0221153	0.660774	0.0876682
C8-Carnitine/C12-Carnitine	1.11063	0.148823	0.602431	0.303846
C8-Carnitine/C14:1-Carnitine	1.04135	0.638814	0.53556	0.785381
C8-Carnitine/C14:1OH-Carnitine	1.13763	0.158106	0.599327	0.315881
C8-Carnitine/C14:2-Carnitine	0.938882	0.100687	0.617998	0.235283
C8-Carnitine/C14-Carnitine	1.16869	0.21376	0.587542	0.386753
C8-Carnitine/C16:1-Carnitine	1.05347	0.768022	0.521579	0.868472
C8-Carnitine/C16-Carnitine	0.976642	0.086937	0.62037	0.213546
C8-Carnitine/C18:1-Carnitine	0.860278	0.137604	0.605195	0.289312
C8-Carnitine/C18:2-Carnitine	1.03234	0.320252	0.570563	0.507434
C8-Carnitine/C18-Carnitine	0.946796	0.585846	0.540196	0.744925
C8-Carnitine/C2-Carnitine	1.28046	0.086937	0.62037	0.213546
C8-Carnitine/C3-Carnitine	0.614767	0.00101831	0.73064	0.0104536
C8-Carnitine/C4-Carnitine	0.549727	9.05381e-06	0.811448	0.000535285
C8-Carnitine/C5-Carnitine	0.688604	4.30897e-05	0.787037	0.00127436
C8-Carnitine/C5DC-Carnitine/C6OH-Carnitine	0.853702	0.00837061	0.685185	0.0464241
C8-Carnitine/C5OH-Carnitine	0.922171	0.00386462	0.702862	0.0271322
C8-Carnitine/C6-Carnitine	0.855674	0.23028	0.586397	0.407794
C8-Carnitine/C8:1-Carnitine	0.896108	0.0569126	0.633838	0.159968
C8-Carnitine/Glutamine/Lysine	1.37508	0.0847451	0.621212	0.210336
C8-Carnitine/Histidine	1.17528	0.618118	0.535354	0.769693
C8-Carnitine/Leucine/Isoleucine	0.828197	0.0417384	0.643098	0.131991
C8-Carnitine/Methionine	1.04555	0.188386	0.592593	0.354754
C8-Carnitine/Ornithine	0.970464	0.390399	0.560606	0.577159
C8-Carnitine/Phenylalanine	0.770242	0.00522368	0.696128	0.0333264
C8-Carnitine/Proline	0.626992	0.0137984	0.710909	0.06414
C8-Carnitine/Pyroglutamic acid	0.751693	0.122684	0.608586	0.268965
C8-Carnitine/Serine	1.16582	0.397061	0.559764	0.584102
C8-Carnitine/Threonine	0.940581	0.489742	0.548822	0.665831
C8-Carnitine/Tryptophan	0.761842	0.00675232	0.690236	0.0397693
C8-Carnitine/Tyrosine	0.710029	0.000210678	0.760101	0.00344107
C8-Carnitine/Valine	0.714206	0.00010705	0.771886	0.00221208
Glutamine/Lysine	1.01589	0.669785	0.530303	0.792855
Glutamine/Lysine/Alanine	0.770494	0.0190646	0.675269	0.0795992
Glutamine/Lysine/Arginine	1.05226	0.287734	0.574916	0.474202
Glutamine/Lysine/Asparagine	1.02418	0.714081	0.526094	0.836791
Glutamine/Lysine/C0-Carnitine	0.822574	0.0382509	0.645623	0.124867
Glutamine/Lysine/C10:1-Carnitine	1.12388	0.091458	0.618687	0.220996
Glutamine/Lysine/C10:2-Carnitine	1.00364	0.992677	0.501488	0.998991
Glutamine/Lysine/C10-Carnitine	1.02136	0.397061	0.559764	0.584102
Glutamine/Lysine/C12:1-Carnitine	1.01383	0.60629	0.536797	0.762152
Glutamine/Lysine/C12:1OH-Carnitine	1.65253	0.0131168	0.674242	0.0623001
Glutamine/Lysine/C12-Carnitine	1.27176	0.0142372	0.673611	0.0651293
Glutamine/Lysine/C14:1-Carnitine	1.15254	0.465812	0.554957	0.647181
Glutamine/Lysine/C14:1OH-Carnitine	1.20366	0.086937	0.62037	0.213546
Glutamine/Lysine/C14:2-Carnitine	1.0536	0.0377496	0.649219	0.124383
Glutamine/Lysine/C14-Carnitine	1.23031	0.0176697	0.666667	0.0751198
Glutamine/Lysine/C16:1-Carnitine	1.2031	0.369339	0.564738	0.558355
Glutamine/Lysine/C16-Carnitine	1.05726	0.918672	0.507576	0.960926
Glutamine/Lysine/C18:1-Carnitine	0.92164	0.351034	0.566234	0.538388
Glutamine/Lysine/C18:2-Carnitine	1.07018	0.712779	0.526407	0.836791
Glutamine/Lysine/C18-Carnitine	0.988144	0.813871	0.517647	0.898127
Glutamine/Lysine/C2-Carnitine	1.4842	0.560158	0.541246	0.724669
Glutamine/Lysine/C3-Carnitine	0.736103	0.0176697	0.666667	0.0751198
Glutamine/Lysine/C4-Carnitine	0.643988	4.30897e-05	0.787037	0.00127436
Glutamine/Lysine/C5-Carnitine	0.76731	0.0149937	0.670875	0.0671046
Glutamine/Lysine/C5DC-Carnitine/C6OH-Carnitine	0.862826	0.180443	0.594276	0.346243
Glutamine/Lysine/C5OH-Carnitine	0.849718	0.131665	0.606061	0.280644
Glutamine/Lysine/C6-Carnitine	1.00611	0.452908	0.554228	0.633698
Glutamine/Lysine/C8:1-Carnitine	0.975268	0.899628	0.509259	0.949153
Glutamine/Lysine/C8-Carnitine	1.11121	0.0847451	0.621212	0.210336
Glutamine/Lysine/Histidine	1.21352	0.134769	0.605219	0.285158
Glutamine/Lysine/Leucine/Isoleucine	0.903449	0.370824	0.563131	0.558868
Glutamine/Lysine/Methionine	0.986228	0.918672	0.507576	0.960926
Glutamine/Lysine/Ornithine	1.01381	0.41059	0.558081	0.596799
Glutamine/Lysine/Phenylalanine	0.850826	0.0301392	0.652357	0.106984
Glutamine/Lysine/Proline	0.853889	0.387883	0.574545	0.576488
Glutamine/Lysine/Pyroglutamic acid	0.901809	0.0937884	0.617845	0.224572
Glutamine/Lysine/Serine	1.00652	0.626608	0.534512	0.774381
Glutamine/Lysine/Threonine	1.01748	0.966464	0.503367	0.984695
Glutamine/Lysine/Tryptophan	0.792035	0.0250694	0.657407	0.0948686
Glutamine/Lysine/Tyrosine	0.777549	0.00779625	0.686869	0.0443249
Glutamine/Lysine/Valine	0.823771	0.0382509	0.645623	0.124867
Histidine	0.998981	0.31584	0.570707	0.533208
Histidine/Alanine	0.699077	0.00744914	0.7	0.0429161
Histidine/Arginine	0.969649	0.909144	0.508418	0.954547
Histidine/Asparagine	0.967047	0.364437	0.563973	0.552878
Histidine/C0-Carnitine	0.696562	0.0024201	0.712963	0.0192676
Histidine/C10:1-Carnitine	0.949404	0.678558	0.529461	0.813414
Histidine/C10:2-Carnitine	0.989928	0.639737	0.53869	0.785905
Histidine/C10-Carnitine	0.887013	0.241511	0.582492	0.420015
Histidine/C12:1-Carnitine	0.89145	0.169337	0.597403	0.330131
Histidine/C12:1OH-Carnitine	1.61559	0.074447	0.625421	0.191579
Histidine/C12-Carnitine	1.04748	0.359998	0.565104	0.548069
Histidine/C14:1-Carnitine	0.971676	0.659594	0.533405	0.80153
Histidine/C14:1OH-Carnitine	1.04334	0.601292	0.537037	0.757471
Histidine/C14:2-Carnitine	0.888125	0.2432	0.584022	0.422643
Histidine/C14-Carnitine	1.11619	0.417455	0.557239	0.601516
Histidine/C16:1-Carnitine	1.04538	0.572566	0.540863	0.735515
Histidine/C16-Carnitine	0.926113	0.144422	0.602694	0.297805
Histidine/C18:1-Carnitine	0.882621	0.0674958	0.629437	0.179724
Histidine/C18:2-Carnitine	0.996064	0.404045	0.559307	0.591082
Histidine/C18-Carnitine	0.900501	0.180695	0.598039	0.346491
Histidine/C2-Carnitine	1.11478	0.074447	0.625421	0.191579
Histidine/C3-Carnitine	0.608586	0.000505889	0.744108	0.00641198
Histidine/C4-Carnitine	0.535377	4.5886e-06	0.821549	0.000376028
Histidine/C5-Carnitine	0.670744	2.68845e-05	0.794613	0.000946533
Histidine/C5DC-Carnitine/C6OH-Carnitine	0.836168	0.00562492	0.694444	0.0351779
Histidine/C5OH-Carnitine	0.834637	0.00675232	0.690236	0.0397693
Histidine/C6-Carnitine	0.855644	0.301677	0.574449	0.489543
Histidine/C8:1-Carnitine	0.89538	0.0584952	0.632997	0.16278
Histidine/C8-Carnitine	0.97641	0.618118	0.535354	0.769693
Histidine/Glutamine/Lysine	1.11806	0.134769	0.605219	0.285158
Histidine/Leucine/Isoleucine	0.78644	0.00963408	0.681818	0.0505975
Histidine/Methionine	0.9691	0.168998	0.596801	0.330011
Histidine/Ornithine	0.909946	0.218218	0.5867	0.391836
Histidine/Phenylalanine	0.739297	0.000351947	0.750842	0.00485521
Histidine/Proline	0.629316	0.0485974	0.669091	0.145273
Histidine/Pyroglutamic acid	0.742879	0.134769	0.605219	0.285158
Histidine/Serine	1.04068	0.125623	0.607744	0.273722
Histidine/Threonine	0.893023	0.504968	0.547138	0.677998
Histidine/Tryptophan	0.743949	0.00605374	0.692761	0.0369364
Histidine/Tyrosine	0.692773	8.35112e-05	0.776094	0.00186352
Histidine/Valine	0.704799	0.000182639	0.762626	0.00315944
Leucine/Isoleucine	1.24236	0.196585	0.590909	0.390417
Leucine/Isoleucine/Alanine	0.823545	0.131672	0.612903	0.280644
Leucine/Isoleucine/Arginine	1.26977	0.0339887	0.64899	0.115466
Leucine/Isoleucine/Asparagine	1.3052	0.0523774	0.636364	0.151891
Leucine/Isoleucine/C0-Carnitine	0.851642	0.147755	0.601852	0.301797
Leucine/Isoleucine/C10:1-Carnitine	1.23053	0.065195	0.62963	0.175267
Leucine/Isoleucine/C10:2-Carnitine	1.04276	0.905029	0.510417	0.953792
Leucine/Isoleucine/C10-Carnitine	1.10909	0.424388	0.556397	0.608298
Leucine/Isoleucine/C12:1-Carnitine	1.03267	0.269429	0.578355	0.452828
Leucine/Isoleucine/C12:1OH-Carnitine	2.22738	0.00251822	0.712121	0.0198164
Leucine/Isoleucine/C12-Carnitine	1.33979	0.00396087	0.703993	0.0276893
Leucine/Isoleucine/C14:1-Carnitine	1.23782	0.101184	0.622845	0.235517
Leucine/Isoleucine/C14:1OH-Carnitine	1.29615	0.0106905	0.679293	0.0546953
Leucine/Isoleucine/C14:2-Carnitine	1.23929	0.0107085	0.683196	0.0547287
Leucine/Isoleucine/C14-Carnitine	1.39125	0.0019013	0.718013	0.0158542
Leucine/Isoleucine/C16:1-Carnitine	1.22413	0.504854	0.548209	0.677998
Leucine/Isoleucine/C16-Carnitine	1.14504	0.180443	0.594276	0.346243
Leucine/Isoleucine/C18:1-Carnitine	1.10176	0.941309	0.505628	0.973252
Leucine/Isoleucine/C18:2-Carnitine	1.25181	0.314314	0.571429	0.501321
Leucine/Isoleucine/C18-Carnitine	1.1465	0.408017	0.560784	0.595245
Leucine/Isoleucine/C2-Carnitine	1.52045	0.759362	0.521886	0.862837
Leucine/Isoleucine/C3-Carnitine	0.731281	0.0320144	0.650673	0.111313
Leucine/Isoleucine/C4-Carnitine	0.672496	0.00175249	0.719697	0.0149009
Leucine/Isoleucine/C5-Carnitine	0.805801	0.0310646	0.651515	0.109452
Leucine/Isoleucine/C5DC-Carnitine/C6OH-Carnitine	1.03104	0.786944	0.51936	0.880495
Leucine/Isoleucine/C5OH-Carnitine	1.04598	0.512673	0.546296	0.685825
Leucine/Isoleucine/C6-Carnitine	0.962373	0.415228	0.558824	0.601516
Leucine/Isoleucine/C8:1-Carnitine	1.07759	0.431388	0.555556	0.61444
Leucine/Isoleucine/C8-Carnitine	1.21359	0.0417384	0.643098	0.131991
Leucine/Isoleucine/Glutamine/Lysine	1.60506	0.370824	0.563131	0.558868
Leucine/Isoleucine/Histidine	1.3846	0.00963408	0.681818	0.0505975
Leucine/Isoleucine/Methionine	1.24662	0.180443	0.594276	0.346243
Leucine/Isoleucine/Ornithine	1.15201	0.161676	0.598485	0.320721
Leucine/Isoleucine/Phenylalanine	0.945466	0.687376	0.52862	0.817122
Leucine/Isoleucine/Proline	0.723334	0.991495	0.501818	0.998991
Leucine/Isoleucine/Pyroglutamic acid	0.872487	0.536151	0.543771	0.707672
Leucine/Isoleucine/Serine	1.4465	0.282322	0.575758	0.467731
Leucine/Isoleucine/Threonine	1.1969	0.192453	0.591751	0.35914
Leucine/Isoleucine/Tryptophan	0.940971	0.474767	0.550505	0.652376
Leucine/Isoleucine/Tyrosine	0.891446	0.188386	0.592593	0.354754
Leucine/Isoleucine/Valine	0.842919	0.0454915	0.640572	0.139049
Methionine	1.00778	0.814796	0.516835	0.882394
Methionine/Alanine	0.72124	0.0108893	0.690323	0.0554734
Methionine/Arginine	1.04534	0.678558	0.529461	0.813414
Methionine/Asparagine	1.01817	0.890127	0.510101	0.943316
Methionine/C0-Carnitine	0.785418	0.0481484	0.638889	0.144476
Methionine/C10:1-Carnitine	1.05605	0.460047	0.552189	0.641045
Methionine/C10:2-Carnitine	1.04546	0.978034	0.502976	0.991807
Methionine/C10-Carnitine	0.996468	0.601292	0.537037	0.757471
Methionine/C12:1-Carnitine	0.985513	0.941309	0.505628	0.973252
Methionine/C12:1OH-Carnitine	1.47936	0.0310646	0.651515	0.109452
Methionine/C12-Carnitine	1.18797	0.0680623	0.62934	0.180591
Methionine/C14:1-Carnitine	1.15804	0.712675	0.528017	0.836791
Methionine/C14:1OH-Carnitine	1.15237	0.188386	0.592593	0.354754
Methionine/C14:2-Carnitine	0.962109	0.0512574	0.640037	0.150016
Methionine/C14-Carnitine	1.19392	0.0509345	0.637205	0.149347
Methionine/C16:1-Carnitine	1.08763	0.928469	0.506887	0.965948
Methionine/C16-Carnitine	1.0204	0.937763	0.505892	0.971489
Methionine/C18:1-Carnitine	0.961703	0.134381	0.606061	0.285158
Methionine/C18:2-Carnitine	1.01448	0.912062	0.508225	0.956961
Methionine/C18-Carnitine	1.00463	1	0.5	1
Methionine/C2-Carnitine	1.5269	0.452784	0.55303	0.633698
Methionine/C3-Carnitine	0.717989	0.0171032	0.667508	0.0737674
Methionine/C4-Carnitine	0.618532	0.000786526	0.73569	0.00879613
Methionine/C5-Carnitine	0.766257	0.00562492	0.694444	0.0351779
Methionine/C5DC-Carnitine/C6OH-Carnitine	0.870851	0.0360661	0.647306	0.120128
Methionine/C5OH-Carnitine	0.85584	0.074447	0.625421	0.191579
Methionine/C6-Carnitine	0.972105	0.792533	0.519301	0.884875
Methionine/C8:1-Carnitine	0.964079	0.609679	0.536195	0.764189
Methionine/C8-Carnitine	1.07848	0.188386	0.592593	0.354754
Methionine/Glutamine/Lysine	1.09712	0.918672	0.507576	0.960926
Methionine/Histidine	1.22968	0.168998	0.596801	0.330011
Methionine/Leucine/Isoleucine	0.901449	0.180443	0.594276	0.346243
Methionine/Ornithine	1.04541	0.995208	0.500842	0.998991
Methionine/Phenylalanine	0.853777	0.0320144	0.650673	0.111313
Methionine/Proline	0.598934	0.0984723	0.641818	0.231183
Methionine/Pyroglutamic acid	0.809285	0.188386	0.592593	0.354754
Methionine/Serine	1.03462	0.256299	0.579966	0.436941
Methionine/Threonine	0.993514	0.560158	0.541246	0.724669
Methionine/Tryptophan	0.807643	0.0243006	0.658249	0.0927715
Methionine/Tyrosine	0.766934	0.00449785	0.699495	0.0298579
Methionine/Valine	0.803735	0.016018	0.669192	0.0706246
Ornithine	1.06145	0.520439	0.545455	0.684246
Ornithine/Alanine	0.70512	0.0113477	0.689247	0.0571957
Ornithine/Arginine	1.05342	0.536151	0.543771	0.707672
Ornithine/Asparagine	1.05336	0.635148	0.53367	0.781683
Ornithine/C0-Carnitine	0.724952	0.00605374	0.692761	0.0369364
Ornithine/C10:1-Carnitine	1.11341	0.512673	0.546296	0.685825
Ornithine/C10:2-Carnitine	0.952829	0.639737	0.53869	0.785905
Ornithine/C10-Carnitine	0.97367	0.966464	0.503367	0.984695
Ornithine/C12:1-Carnitine	1.01059	0.308449	0.572294	0.49596
Ornithine/C12:1OH-Carnitine	1.56446	0.00583578	0.693603	0.0359293
Ornithine/C12-Carnitine	1.11278	0.0226548	0.661458	0.0895068
Ornithine/C14:1-Carnitine	0.838042	0.588117	0.540948	0.74708
Ornithine/C14:1OH-Carnitine	1.07909	0.0538544	0.635522	0.154571
Ornithine/C14:2-Carnitine	0.949273	0.0240015	0.662075	0.0925965
Ornithine/C14-Carnitine	1.20318	0.0405471	0.643939	0.129866
Ornithine/C16:1-Carnitine	1.06796	0.758244	0.522498	0.862837
Ornithine/C16-Carnitine	1.01454	0.584675	0.538721	0.743833
Ornithine/C18:1-Carnitine	0.980415	0.332347	0.568831	0.519948
Ornithine/C18:2-Carnitine	1.10104	1	0.500433	1
Ornithine/C18-Carnitine	0.976967	0.62339	0.536275	0.774381
Ornithine/C2-Carnitine	1.4499	0.227333	0.585017	0.403931
Ornithine/C3-Carnitine	0.652477	0.00542095	0.695286	0.03422
Ornithine/C4-Carnitine	0.57102	0.000165938	0.76431	0.00296505
Ornithine/C5-Carnitine	0.722421	0.00175249	0.719697	0.0149009
Ornithine/C5DC-Carnitine/C6OH-Carnitine	0.918202	0.0283592	0.65404	0.10227
Ornithine/C5OH-Carnitine	0.864091	0.0634634	0.630471	0.171973
Ornithine/C6-Carnitine	0.899868	0.75326	0.522978	0.860222
Ornithine/C8:1-Carnitine	1.01321	0.218218	0.5867	0.391836
Ornithine/C8-Carnitine	1.07295	0.390399	0.560606	0.577159
Ornithine/Glutamine/Lysine	1.23266	0.41059	0.558081	0.596799
Ornithine/Histidine	1.23141	0.218218	0.5867	0.391836
Ornithine/Leucine/Isoleucine	0.860252	0.161676	0.598485	0.320721
Ornithine/Methionine	1.08124	0.995208	0.500842	0.998991
Ornithine/Phenylalanine	0.781288	0.0135655	0.673401	0.0635238
Ornithine/Proline	0.595563	0.204604	0.609091	0.374543
Ornithine/Pyroglutamic acid	0.704441	0.251302	0.580808	0.431049
Ornithine/Serine	1.12509	0.890127	0.510101	0.943316
Ornithine/Threonine	1.00112	0.890127	0.510101	0.943316
Ornithine/Tryptophan	0.794774	0.0538544	0.635522	0.154571
Ornithine/Tyrosine	0.72194	0.000351947	0.750842	0.00485521
Ornithine/Valine	0.750738	0.00251822	0.712121	0.0198164
Phenylalanine	1.33466	0.0764205	0.624579	0.200947
Phenylalanine/Alanine	0.903861	0.269763	0.582796	0.453229
Phenylalanine/Arginine	1.31337	0.000150681	0.765993	0.00275457
Phenylalanine/Asparagine	1.31878	0.00401484	0.70202	0.0277766
Phenylalanine/C0-Carnitine	0.882757	0.086937	0.62037	0.213546
Phenylalanine/C10:1-Carnitine	1.30537	0.00522368	0.696128	0.0333264
Phenylalanine/C10:2-Carnitine	1.2718	0.335212	0.578869	0.521869
Phenylalanine/C10-Carnitine	1.19393	0.0350142	0.648148	0.117947
Phenylalanine/C12:1-Carnitine	1.15814	0.291291	0.574892	0.479068
Phenylalanine/C12:1OH-Carnitine	2.15937	0.000786526	0.73569	0.00879613
Phenylalanine/C12-Carnitine	1.42821	0.000222329	0.761285	0.00354608
Phenylalanine/C14:1-Carnitine	1.30346	0.0247234	0.668103	0.0940398
Phenylalanine/C14:1OH-Carnitine	1.39108	0.00214637	0.715488	0.0174166
Phenylalanine/C14:2-Carnitine	1.28898	0.00258041	0.716253	0.0202387
Phenylalanine/C14-Carnitine	1.49814	0.000182639	0.762626	0.00315944
Phenylalanine/C16:1-Carnitine	1.41016	0.434043	0.556474	0.617481
Phenylalanine/C16-Carnitine	1.25867	0.144422	0.602694	0.297805
Phenylalanine/C18:1-Carnitine	1.17643	0.383628	0.561905	0.571527
Phenylalanine/C18:2-Carnitine	1.32839	0.0751947	0.625974	0.192981
Phenylalanine/C18-Carnitine	1.18512	0.261283	0.582353	0.442878
Phenylalanine/C2-Carnitine	1.79795	0.669785	0.530303	0.806658
Phenylalanine/C3-Carnitine	0.840492	0.101066	0.61532	0.235359
Phenylalanine/C4-Carnitine	0.728085	0.0019013	0.718013	0.0158542
Phenylalanine/C5-Carnitine	0.88537	0.0601141	0.632155	0.16564
Phenylalanine/C5DC-Carnitine/C6OH-Carnitine	1.10919	0.584675	0.538721	0.743833
Phenylalanine/C5OH-Carnitine	1.10855	0.460047	0.552189	0.641045
Phenylalanine/C6-Carnitine	1.11851	0.119023	0.612132	0.264972
Phenylalanine/C8:1-Carnitine	1.18901	0.266501	0.578283	0.449337
Phenylalanine/C8-Carnitine	1.30505	0.00522368	0.696128	0.0333264
Phenylalanine/Glutamine/Lysine	1.62555	0.0301392	0.652357	0.106984
Phenylalanine/Histidine	1.51583	0.000351947	0.750842	0.00485521
Phenylalanine/Leucine/Isoleucine	1.09277	0.687376	0.52862	0.817122
Phenylalanine/Methionine	1.32928	0.0320144	0.650673	0.111313
Phenylalanine/Ornithine	1.18699	0.0135655	0.673401	0.0635238
Phenylalanine/Proline	0.890112	0.856194	0.516364	0.923625
Phenylalanine/Pyroglutamic acid	0.929997	0.805484	0.517677	0.892624
Phenylalanine/Serine	1.45484	0.0429592	0.642256	0.134244
Phenylalanine/Threonine	1.25764	0.00542095	0.695286	0.03422
Phenylalanine/Tryptophan	0.998935	0.814796	0.516835	0.898127
Phenylalanine/Tyrosine	0.89559	0.128616	0.606902	0.277996
Phenylalanine/Valine	0.957819	0.310079	0.571549	0.496231
Proline	3.78024	0.332015	0.583636	0.545455
Proline/Alanine	1.26163	0.502415	0.558712	0.677998
Proline/Arginine	2.90382	0.0683237	0.656364	0.181016
Proline/Asparagine	2.96827	0.162575	0.62	0.321465
Proline/C0-Carnitine	1.06285	0.662067	0.538182	0.802341
Proline/C10:1-Carnitine	2.26667	0.0115229	0.716364	0.0575297
Proline/C10:2-Carnitine	2.41898	0.332362	0.592105	0.519948
Proline/C10-Carnitine	1.63961	0.0510824	0.667273	0.149596
Proline/C12:1-Carnitine	1.5277	0.162575	0.62	0.321465
Proline/C12:1OH-Carnitine	16.2654	0.0001828	0.82	0.00315944
Proline/C12-Carnitine	2.42029	0.00123794	0.776364	0.0118628
Proline/C14:1-Carnitine	2.23515	0.0249049	0.709596	0.0945471
Proline/C14:1OH-Carnitine	3.20758	0.00166251	0.769091	0.0143933
Proline/C14:2-Carnitine	2.75005	0.00255467	0.758182	0.02007
Proline/C14-Carnitine	2.82744	0.0108421	0.718182	0.0553516
Proline/C16:1-Carnitine	2.09121	0.176253	0.617424	0.340176
Proline/C16-Carnitine	2.0424	0.169087	0.618182	0.330049
Proline/C18:1-Carnitine	1.77893	0.422186	0.570076	0.606789
Proline/C18:2-Carnitine	2.95264	0.0465807	0.672348	0.142195
Proline/C18-Carnitine	2.65005	0.117167	0.643021	0.261084
Proline/C2-Carnitine	1.64128	0.69327	0.534545	0.822955
Proline/C3-Carnitine	1.04666	0.616356	0.543636	0.769693
Proline/C4-Carnitine	0.957717	0.353707	0.58	0.540743
Proline/C5-Carnitine	1.20723	0.557673	0.550909	0.724669
Proline/C5DC-Carnitine/C6OH-Carnitine	2.26548	0.741052	0.529091	0.852939
Proline/C5OH-Carnitine	3.32823	0.789853	0.523636	0.882712
Proline/C6-Carnitine	1.34902	0.276373	0.594697	0.460912
Proline/C8:1-Carnitine	1.93009	0.543438	0.552727	0.714191
Proline/C8-Carnitine	2.17515	0.0137984	0.710909	0.06414
Proline/Glutamine/Lysine	5.81837	0.387883	0.574545	0.576488
Proline/Histidine	2.53035	0.0485974	0.669091	0.145273
Proline/Leucine/Isoleucine	1.81502	0.991495	0.501818	0.998991
Proline/Methionine	3.03821	0.0984723	0.641818	0.231183
Proline/Ornithine	2.0666	0.204604	0.609091	0.374543
Proline/Phenylalanine	1.64234	0.856194	0.516364	0.923625
Proline/Pyroglutamic acid	2.81091	0.557673	0.550909	0.724669
Proline/Serine	4.59326	0.127413	0.630909	0.277032
Proline/Threonine	2.37058	0.0683237	0.656364	0.181016
Proline/Tryptophan	1.81741	0.709073	0.532727	0.834627
Proline/Tyrosine	1.55553	0.940517	0.507273	0.973252
Proline/Valine	1.31935	0.411747	0.570909	0.597797
Pyroglutamic acid	1.1824	0.125623	0.607744	0.285187
Pyroglutamic acid/Alanine	0.816205	0.484132	0.552688	0.661049
Pyroglutamic acid/Arginine	1.26218	0.065195	0.62963	0.175267
Pyroglutamic acid/Asparagine	1.22594	0.144422	0.602694	0.297805
Pyroglutamic acid/C0-Carnitine	0.890136	0.723063	0.525253	0.841507
Pyroglutamic acid/C10:1-Carnitine	1.49463	0.108787	0.612795	0.247231
Pyroglutamic acid/C10:2-Carnitine	1.05622	0.992677	0.501488	0.998991
Pyroglutamic acid/C10-Carnitine	1.24799	0.134769	0.605219	0.285158
Pyroglutamic acid/C12:1-Carnitine	1.11462	0.344732	0.5671	0.531565
Pyroglutamic acid/C12:1OH-Carnitine	3.71205	0.0258593	0.656566	0.0967027
Pyroglutamic acid/C12-Carnitine	1.741	0.054494	0.636285	0.155562
Pyroglutamic acid/C14:1-Carnitine	1.31145	0.439738	0.55819	0.622417
Pyroglutamic acid/C14:1OH-Carnitine	1.72056	0.131665	0.606061	0.280644
Pyroglutamic acid/C14:2-Carnitine	1.46567	0.22801	0.586777	0.40468
Pyroglutamic acid/C14-Carnitine	1.49422	0.0442101	0.641414	0.136452
Pyroglutamic acid/C16:1-Carnitine	1.49518	0.672144	0.530762	0.808785
Pyroglutamic acid/C16-Carnitine	1.20264	0.345691	0.566498	0.531565
Pyroglutamic acid/C18:1-Carnitine	0.961391	0.667574	0.530736	0.806553
Pyroglutamic acid/C18:2-Carnitine	1.36284	0.547659	0.542857	0.717086
Pyroglutamic acid/C18-Carnitine	1.2583	0.463428	0.553922	0.644245
Pyroglutamic acid/C2-Carnitine	1.65816	0.814796	0.516835	0.898127
Pyroglutamic acid/C3-Carnitine	0.838713	0.445586	0.553872	0.627704
Pyroglutamic acid/C4-Carnitine	0.744391	0.131665	0.606061	0.280644
Pyroglutamic acid/C5-Carnitine	0.827719	0.643736	0.532828	0.78878
Pyroglutamic acid/C5DC-Carnitine/C6OH-Carnitine	0.915216	0.687376	0.52862	0.817122
Pyroglutamic acid/C5OH-Carnitine	0.946463	0.814796	0.516835	0.898127
Pyroglutamic acid/C6-Carnitine	1.19218	0.393538	0.561581	0.581257
Pyroglutamic acid/C8:1-Carnitine	1.01309	0.467375	0.551347	0.64746
Pyroglutamic acid/C8-Carnitine	1.40411	0.122684	0.608586	0.268965
Pyroglutamic acid/Glutamine/Lysine	1.43455	0.0937884	0.617845	0.224572
Pyroglutamic acid/Histidine	1.67122	0.134769	0.605219	0.285158
Pyroglutamic acid/Leucine/Isoleucine	1.0085	0.536151	0.543771	0.707672
Pyroglutamic acid/Methionine	1.20606	0.188386	0.592593	0.354754
Pyroglutamic acid/Ornithine	1.15205	0.251302	0.580808	0.431049
Pyroglutamic acid/Phenylalanine	0.935038	0.805484	0.517677	0.892624
Pyroglutamic acid/Proline	1.00364	0.557673	0.550909	0.724669
Pyroglutamic acid/Serine	1.28576	0.125623	0.607744	0.273722
Pyroglutamic acid/Threonine	1.27081	0.196585	0.590909	0.364275
Pyroglutamic acid/Tryptophan	0.886484	0.899628	0.509259	0.949153
Pyroglutamic acid/Tyrosine	0.857762	0.669785	0.530303	0.806658
Pyroglutamic acid/Valine	0.891624	0.909144	0.508418	0.954547
Serine	1.03459	0.445586	0.553872	0.638674
Serine/Alanine	0.765525	0.082147	0.630108	0.206735
Serine/Arginine	1.06249	0.824134	0.515993	0.903392
Serine/Asparagine	1.03417	0.909144	0.508418	0.954547
Serine/C0-Carnitine	0.792016	0.070625	0.627104	0.18505
Serine/C10:1-Carnitine	1.12678	0.287734	0.574916	0.474202
Serine/C10:2-Carnitine	1.08396	0.550804	0.549107	0.718969
Serine/C10-Carnitine	1.02192	0.560158	0.541246	0.724669
Serine/C12:1-Carnitine	1.0428	0.882934	0.510823	0.939044
Serine/C12:1OH-Carnitine	1.53978	0.0221153	0.660774	0.0876682
Serine/C12-Carnitine	1.21341	0.0340501	0.650174	0.115466
Serine/C14:1-Carnitine	1.11586	0.680639	0.53125	0.814881
Serine/C14:1OH-Carnitine	1.16015	0.141148	0.603535	0.293985
Serine/C14:2-Carnitine	0.950829	0.0685956	0.630854	0.181202
Serine/C14-Carnitine	1.26764	0.196585	0.590909	0.364275
Serine/C16:1-Carnitine	1.14501	0.887815	0.51056	0.942969
Serine/C16-Carnitine	1.09645	0.528265	0.544613	0.701158
Serine/C18:1-Carnitine	0.97548	0.258932	0.580087	0.440358
Serine/C18:2-Carnitine	1.0687	0.547659	0.542857	0.717086
Serine/C18-Carnitine	0.978	0.604488	0.538235	0.760288
Serine/C2-Carnitine	1.59722	0.474767	0.550505	0.652376
Serine/C3-Carnitine	0.724537	0.0140276	0.672559	0.0642942
Serine/C4-Carnitine	0.631682	0.000529038	0.743266	0.0065825
Serine/C5-Carnitine	0.762926	0.00675232	0.690236	0.0397693
Serine/C5DC-Carnitine/C6OH-Carnitine	0.904266	0.0207553	0.662458	0.084029
Serine/C5OH-Carnitine	0.845047	0.0634634	0.630471	0.171973
Serine/C6-Carnitine	1.01669	0.733853	0.524816	0.848869
Serine/C8:1-Carnitine	1.02603	0.147755	0.601852	0.301797
Serine/C8-Carnitine	1.10678	0.397061	0.559764	0.584102
Serine/Glutamine/Lysine	1.07928	0.626608	0.534512	0.774381
Serine/Histidine	1.22347	0.125623	0.607744	0.273722
Serine/Leucine/Isoleucine	0.93161	0.282322	0.575758	0.467731
Serine/Methionine	1.00713	0.256299	0.579966	0.436941
Serine/Ornithine	1.0125	0.890127	0.510101	0.943316
Serine/Phenylalanine	0.843453	0.0429592	0.642256	0.134244
Serine/Proline	0.794307	0.127413	0.630909	0.277032
Serine/Pyroglutamic acid	0.888638	0.125623	0.607744	0.273722
Serine/Threonine	1.00942	0.966464	0.503367	0.984695
Serine/Tryptophan	0.784819	0.0145036	0.671717	0.0655903
Serine/Tyrosine	0.76564	0.00197998	0.717172	0.0164238
Serine/Valine	0.839104	0.0371448	0.646465	0.122689
Threonine	1.06132	0.947323	0.505051	0.968522
Threonine/Alanine	0.747998	0.0412197	0.652688	0.131635
Threonine/Arginine	1.07041	0.618118	0.535354	0.769693
Threonine/Asparagine	1.04913	0.568275	0.540404	0.731189
Threonine/C0-Carnitine	0.749825	0.0201031	0.6633	0.0821581
Threonine/C10:1-Carnitine	1.06152	0.497324	0.54798	0.672484
Threonine/C10:2-Carnitine	1.05909	0.818523	0.519345	0.901191
Threonine/C10-Carnitine	0.972115	0.750234	0.522727	0.857178
Threonine/C12:1-Carnitine	0.967936	0.667574	0.530736	0.806553
Threonine/C12:1OH-Carnitine	1.59299	0.0149937	0.670875	0.0671046
Threonine/C12-Carnitine	1.12914	0.123074	0.609375	0.269697
Threonine/C14:1-Carnitine	1.11378	0.638814	0.53556	0.785381
Threonine/C14:1OH-Carnitine	1.08327	0.144422	0.602694	0.297805
Threonine/C14:2-Carnitine	0.897813	0.0560245	0.637282	0.158686
Threonine/C14-Carnitine	1.21843	0.074447	0.625421	0.191579
Threonine/C16:1-Carnitine	1.08445	1	0.500459	1
Threonine/C16-Carnitine	1.06324	0.489742	0.548822	0.665831
Threonine/C18:1-Carnitine	0.957075	0.189189	0.593074	0.355984
Threonine/C18:2-Carnitine	0.984267	0.825189	0.516017	0.904341
Threonine/C18-Carnitine	0.970682	0.845334	0.514706	0.916695
Threonine/C2-Carnitine	1.66817	0.218218	0.5867	0.391836
Threonine/C3-Carnitine	0.720312	0.00898252	0.683502	0.048351
Threonine/C4-Carnitine	0.632669	0.000306485	0.753367	0.00440098
Threonine/C5-Carnitine	0.75577	0.00357939	0.704545	0.0258554
Threonine/C5DC-Carnitine/C6OH-Carnitine	0.917536	0.0393848	0.644781	0.127779
Threonine/C5OH-Carnitine	0.905433	0.0764205	0.624579	0.195178
Threonine/C6-Carnitine	0.957915	0.83234	0.515625	0.90959
Threonine/C8:1-Carnitine	0.993148	0.218218	0.5867	0.391836
Threonine/C8-Carnitine	1.04738	0.489742	0.548822	0.665831
Threonine/Glutamine/Lysine	1.20734	0.966464	0.503367	0.984695
Threonine/Histidine	1.20517	0.504968	0.547138	0.677998
Threonine/Leucine/Isoleucine	0.912576	0.192453	0.591751	0.35914
Threonine/Methionine	1.03896	0.560158	0.541246	0.724669
Threonine/Ornithine	1.01445	0.890127	0.510101	0.943316
Threonine/Phenylalanine	0.851128	0.00542095	0.695286	0.03422
Threonine/Proline	0.692321	0.0683237	0.656364	0.181016
Threonine/Pyroglutamic acid	0.864464	0.196585	0.590909	0.364275
Threonine/Serine	1.10649	0.966464	0.503367	0.984695
Threonine/Tryptophan	0.794341	0.00467019	0.698653	0.030787
Threonine/Tyrosine	0.753505	0.000462398	0.745791	0.00597222
Threonine/Valine	0.810368	0.022824	0.659933	0.0895068
Tryptophan	1.30951	0.128616	0.606902	0.290181
Tryptophan/Alanine	0.917403	0.588518	0.54086	0.747323
Tryptophan/Arginine	1.29521	0.00075303	0.736532	0.0084814
Tryptophan/Asparagine	1.30759	0.00898252	0.683502	0.048351
Tryptophan/C0-Carnitine	0.909434	0.32167	0.569865	0.507434
Tryptophan/C10:1-Carnitine	1.31294	0.0275037	0.654882	0.100326
Tryptophan/C10:2-Carnitine	1.30249	0.393363	0.56994	0.581257
Tryptophan/C10-Carnitine	1.22662	0.070625	0.627104	0.18505
Tryptophan/C12:1-Carnitine	1.21965	0.197593	0.591342	0.365573
Tryptophan/C12:1OH-Carnitine	1.94481	0.00154927	0.722222	0.0136364
Tryptophan/C12-Carnitine	1.41334	0.00176601	0.721354	0.014989
Tryptophan/C14:1-Carnitine	1.26518	0.0439436	0.650862	0.136452
Tryptophan/C14:1OH-Carnitine	1.36397	0.00433129	0.700337	0.0292009
Tryptophan/C14:2-Carnitine	1.23156	0.00331615	0.710744	0.0243611
Tryptophan/C14-Carnitine	1.49955	0.000368453	0.75	0.00503234
Tryptophan/C16:1-Carnitine	1.34339	0.355819	0.566575	0.543622
Tryptophan/C16-Carnitine	1.30374	0.176565	0.595118	0.340176
Tryptophan/C18:1-Carnitine	1.18459	0.523418	0.545455	0.696865
Tryptophan/C18:2-Carnitine	1.29596	0.137604	0.605195	0.289312
Tryptophan/C18-Carnitine	1.20064	0.19886	0.594118	0.367204
Tryptophan/C2-Carnitine	2.03766	0.852293	0.513468	0.920173
Tryptophan/C3-Carnitine	0.860106	0.147755	0.601852	0.301797
Tryptophan/C4-Carnitine	0.749064	0.00930321	0.68266	0.0493506
Tryptophan/C5-Carnitine	0.90233	0.147755	0.601852	0.301797
Tryptophan/C5DC-Carnitine/C6OH-Carnitine	1.12301	0.626608	0.534512	0.774381
Tryptophan/C5OH-Carnitine	1.09996	0.814796	0.516835	0.898127
Tryptophan/C6-Carnitine	1.19853	0.163894	0.600184	0.323769
Tryptophan/C8:1-Carnitine	1.23293	0.333541	0.568182	0.519948
Tryptophan/C8-Carnitine	1.31694	0.00675232	0.690236	0.0397693
Tryptophan/Glutamine/Lysine	1.43211	0.0250694	0.657407	0.0948686
Tryptophan/Histidine	1.60554	0.00605374	0.692761	0.0369364
Tryptophan/Leucine/Isoleucine	1.11894	0.474767	0.550505	0.652376
Tryptophan/Methionine	1.29373	0.0243006	0.658249	0.0927715
Tryptophan/Ornithine	1.23237	0.0538544	0.635522	0.154571
Tryptophan/Phenylalanine	1.02325	0.814796	0.516835	0.898127
Tryptophan/Proline	0.930687	0.709073	0.532727	0.834627
Tryptophan/Pyroglutamic acid	0.948334	0.899628	0.509259	0.949153
Tryptophan/Serine	1.35628	0.0145036	0.671717	0.0655903
Tryptophan/Threonine	1.22789	0.00467019	0.698653	0.030787
Tryptophan/Tyrosine	0.908029	0.106163	0.613636	0.243295
Tryptophan/Valine	1.00737	0.528265	0.544613	0.701158
Tyrosine	1.4821	0.00898252	0.683502	0.0452843
Tyrosine/Alanine	1.0099	0.734597	0.525806	0.84911
Tyrosine/Arginine	1.45807	1.33125e-06	0.839226	0.000224028
Tyrosine/Asparagine	1.48082	7.94324e-05	0.776936	0.0017893
Tyrosine/C0-Carnitine	0.963222	0.687376	0.52862	0.817122
Tyrosine/C10:1-Carnitine	1.47833	0.00075303	0.736532	0.0084814
Tyrosine/C10:2-Carnitine	1.41616	0.116554	0.627976	0.260885
Tyrosine/C10-Carnitine	1.35096	0.00223429	0.714646	0.0180299
Tyrosine/C12:1-Carnitine	1.29409	0.0358771	0.648485	0.120128
Tyrosine/C12:1OH-Carnitine	2.31567	0.000118115	0.770202	0.00232946
Tyrosine/C12-Carnitine	1.60259	2.93755e-06	0.830729	0.000295979
Tyrosine/C14:1-Carnitine	1.48368	0.0070729	0.701509	0.0411979
Tyrosine/C14:1OH-Carnitine	1.59657	4.77796e-05	0.785354	0.00133304
Tyrosine/C14:2-Carnitine	1.47602	4.53896e-05	0.79247	0.00129962
Tyrosine/C14-Carnitine	1.67239	1.59465e-06	0.8367	0.000243077
Tyrosine/C16:1-Carnitine	1.51277	0.16604	0.599633	0.327056
Tyrosine/C16-Carnitine	1.45063	0.0154984	0.670034	0.0688447
Tyrosine/C18:1-Carnitine	1.31091	0.0751947	0.625974	0.192981
Tyrosine/C18:2-Carnitine	1.44697	0.00833387	0.68658	0.0464241
Tyrosine/C18-Carnitine	1.37377	0.0175711	0.673529	0.0751198
Tyrosine/C2-Carnitine	2.03213	0.852293	0.513468	0.920173
Tyrosine/C3-Carnitine	0.917385	0.246372	0.58165	0.424894
Tyrosine/C4-Carnitine	0.806815	0.016018	0.669192	0.0706246
Tyrosine/C5-Carnitine	0.987501	0.417455	0.557239	0.601516
Tyrosine/C5DC-Carnitine/C6OH-Carnitine	1.23567	0.147755	0.601852	0.301797
Tyrosine/C5OH-Carnitine	1.22734	0.424388	0.556397	0.608298
Tyrosine/C6-Carnitine	1.27907	0.0619271	0.634191	0.169453
Tyrosine/C8:1-Carnitine	1.32348	0.0382509	0.645623	0.124867
Tyrosine/C8-Carnitine	1.47289	0.000210678	0.760101	0.00344107
Tyrosine/Glutamine/Lysine	1.78808	0.00779625	0.686869	0.0443249
Tyrosine/Histidine	1.78196	8.35112e-05	0.776094	0.00186352
Tyrosine/Leucine/Isoleucine	1.25799	0.188386	0.592593	0.354754
Tyrosine/Methionine	1.46819	0.00449785	0.699495	0.0298579
Tyrosine/Ornithine	1.36076	0.000351947	0.750842	0.00485521
Tyrosine/Phenylalanine	1.09766	0.128616	0.606902	0.277996
Tyrosine/Proline	1.01586	0.940517	0.507273	0.973252
Tyrosine/Pyroglutamic acid	1.04664	0.669785	0.530303	0.806658
Tyrosine/Serine	1.59783	0.00197998	0.717172	0.0164238
Tyrosine/Threonine	1.39182	0.000462398	0.745791	0.00597222
Tyrosine/Tryptophan	1.0828	0.106163	0.613636	0.243295
Tyrosine/Valine	1.08535	0.995208	0.500842	0.998991
Valine	1.55618	0.0070008	0.689394	0.037908
Valine/Alanine	0.943707	0.745491	0.524731	0.855254
Valine/Arginine	1.56147	0.000720863	0.737374	0.00825606
Valine/Asparagine	1.53686	0.00115656	0.728114	0.0111958
Valine/C0-Carnitine	0.949842	0.327571	0.569024	0.513673
Valine/C10:1-Carnitine	1.42287	0.000368453	0.75	0.00503234
Valine/C10:2-Carnitine	1.29752	0.149609	0.61756	0.304928
Valine/C10-Carnitine	1.30258	0.0106905	0.679293	0.0546953
Valine/C12:1-Carnitine	1.21772	0.0190917	0.665801	0.0795992
Valine/C12:1OH-Carnitine	2.79757	0.000483688	0.744949	0.00619668
Valine/C12-Carnitine	1.5519	9.44947e-06	0.813368	0.000535285
Valine/C14:1-Carnitine	1.47286	0.00804758	0.698276	0.0455502
Valine/C14:1OH-Carnitine	1.55633	0.000136753	0.767677	0.002559
Valine/C14:2-Carnitine	1.43236	0.000107509	0.777778	0.00221208
Valine/C14-Carnitine	1.66516	3.43667e-06	0.825758	0.000320284
Valine/C16:1-Carnitine	1.46228	0.103375	0.61708	0.239127
Valine/C16-Carnitine	1.35164	0.00675232	0.690236	0.0397693
Valine/C18:1-Carnitine	1.33227	0.181052	0.594805	0.346991
Valine/C18:2-Carnitine	1.45595	0.0247317	0.658874	0.0940398
Valine/C18-Carnitine	1.45342	0.0318868	0.656863	0.111313
Valine/C2-Carnitine	1.76541	0.985624	0.501684	0.995045
Valine/C3-Carnitine	0.872394	0.0601141	0.632155	0.16564
Valine/C4-Carnitine	0.76337	0.00131199	0.725589	0.0121516
Valine/C5-Carnitine	0.958894	0.403792	0.558923	0.590893
Valine/C5DC-Carnitine/C6OH-Carnitine	1.28355	0.333541	0.568182	0.519948
Valine/C5OH-Carnitine	1.29801	0.852293	0.513468	0.920173
Valine/C6-Carnitine	1.18844	0.0337183	0.652574	0.115466
Valine/C8:1-Carnitine	1.2789	0.0350142	0.648148	0.117947
Valine/C8-Carnitine	1.43991	0.00010705	0.771886	0.00221208
Valine/Glutamine/Lysine	2.18333	0.0382509	0.645623	0.124867
Valine/Histidine	1.70508	0.000182639	0.762626	0.00315944
Valine/Leucine/Isoleucine	1.15869	0.0454915	0.640572	0.139049
Valine/Methionine	1.61338	0.016018	0.669192	0.0706246
Valine/Ornithine	1.36917	0.00251822	0.712121	0.0198164
Valine/Phenylalanine	1.12245	0.310079	0.571549	0.496231
Valine/Proline	0.777989	0.411747	0.570909	0.597797
Valine/Pyroglutamic acid	0.927057	0.909144	0.508418	0.954547
Valine/Serine	1.91984	0.0371448	0.646465	0.122689
Valine/Threonine	1.45141	0.022824	0.659933	0.0895068
Valine/Tryptophan	1.16163	0.528265	0.544613	0.701158
Valine/Tyrosine	1.03028	0.995208	0.500842	0.998991

## Sheet: PCNSL Diff Features
Features	FC	p.Val	AUC	pVal.adj
Alanine	0.824701	0.154507	0.609524	0.420516
Alanine/Arginine	1.11918	0.749733	0.525	0.807862
Alanine/Asparagine	1.20559	0.33858	0.57381	0.430287
Alanine/C0-Carnitine	1.29912	0.22784	0.592857	0.307704
Alanine/C10:1-Carnitine	1.20612	0.422918	0.561905	0.515683
Alanine/C10:2-Carnitine	0.778241	0.542725	0.555556	0.631011
Alanine/C10-Carnitine	1.68058	0.00190711	0.738095	0.00549691
Alanine/C12:1-Carnitine	1.06557	0.829176	0.517284	0.871341
Alanine/C12:1OH-Carnitine	1.2506	0.668713	0.533333	0.741749
Alanine/C12-Carnitine	1.32654	0.159063	0.608333	0.227376
Alanine/C14:1-Carnitine	0.875539	0.504644	0.554131	0.593577
Alanine/C14:1OH-Carnitine	1.15454	0.346493	0.572619	0.439403
Alanine/C14:2-Carnitine	1.11858	0.981378	0.502381	0.987194
Alanine/C14-Carnitine	1.02541	0.602173	0.540476	0.684556
Alanine/C16:1-Carnitine	0.9031	0.11019	0.626667	0.167219
Alanine/C16-Carnitine	0.957862	0.637304	0.537037	0.716439
Alanine/C18:1-Carnitine	1.28604	0.310171	0.579012	0.400718
Alanine/C18:2-Carnitine	1.12833	0.663299	0.534615	0.736775
Alanine/C18-Carnitine	1.02319	0.897988	0.511111	0.922242
Alanine/C2-Carnitine	2.68682	0.00451417	0.717857	0.0111517
Alanine/C3-Carnitine	1.43958	0.065194	0.641667	0.105657
Alanine/C4-Carnitine	1.11018	0.931798	0.507143	0.949612
Alanine/C5-Carnitine	1.25912	0.103933	0.625	0.158637
Alanine/C5DC-Carnitine/C6OH-Carnitine	1.10245	0.570062	0.544048	0.657487
Alanine/C5OH-Carnitine	0.976082	0.279493	0.583333	0.366464
Alanine/C6-Carnitine	1.83677	0.000673907	0.760714	0.00255203
Alanine/C8:1-Carnitine	1.0323	0.549119	0.546429	0.63734
Alanine/C8-Carnitine	1.43385	0.0148825	0.686905	0.0297712
Alanine/Glutamine/Lysine	1.59436	0.469332	0.555952	0.561474
Alanine/Histidine	1.79285	0.0913499	0.629762	0.141752
Alanine/Leucine/Isoleucine	0.967913	0.797372	0.520238	0.845876
Alanine/Methionine	1.52085	0.0884034	0.630952	0.137855
Alanine/Ornithine	0.989334	0.821491	0.517857	0.865945
Alanine/Phenylalanine	1.03948	0.882481	0.511905	0.912671
Alanine/Proline	0.295298	2.23784e-05	0.878788	0.000298776
Alanine/Pyroglutamic acid	0.249558	2.65332e-08	0.92619	1.21339e-05
Alanine/Serine	1.2561	0.968969	0.503571	0.977744
Alanine/Threonine	1.57111	0.0508375	0.65	0.0853215
Alanine/Tryptophan	1.27937	0.310171	0.579012	0.400718
Alanine/Tyrosine	0.947535	0.330785	0.575	0.421846
Alanine/Valine	1.01063	0.956567	0.504762	0.969903
Arginine	0.792796	0.00147038	0.728191	0.0176204
Arginine/Alanine	0.951515	0.749733	0.525	0.807862
Arginine/Asparagine	1.05339	0.310997	0.573003	0.401458
Arginine/C0-Carnitine	0.98759	0.758244	0.522498	0.815185
Arginine/C10:1-Carnitine	0.988984	0.797573	0.518825	0.845876
Arginine/C10:2-Carnitine	1.00668	0.786413	0.524436	0.837893
Arginine/C10-Carnitine	1.33533	0.0111092	0.682277	0.0232506
Arginine/C12:1-Carnitine	1.02077	0.890417	0.510417	0.917043
Arginine/C12:1OH-Carnitine	1.05723	0.989768	0.501377	0.993624
Arginine/C12-Carnitine	1.20094	0.0482908	0.642992	0.0813923
Arginine/C14:1-Carnitine	0.886787	0.431237	0.559267	0.523949
Arginine/C14:1OH-Carnitine	0.970918	0.662814	0.53168	0.73658
Arginine/C14:2-Carnitine	0.936963	0.994765	0.500947	0.997283
Arginine/C14-Carnitine	0.972748	0.690956	0.528926	0.759664
Arginine/C16:1-Carnitine	0.902508	0.115082	0.616162	0.173262
Arginine/C16-Carnitine	0.952713	0.595125	0.538826	0.679232
Arginine/C18:1-Carnitine	1.15726	0.178637	0.597538	0.251276
Arginine/C18:2-Carnitine	0.977243	0.638226	0.534702	0.716629
Arginine/C18-Carnitine	0.952217	0.501144	0.551111	0.590319
Arginine/C2-Carnitine	2.51621	0.0929563	0.620753	0.143729
Arginine/C3-Carnitine	1.10771	0.419124	0.55831	0.511976
Arginine/C4-Carnitine	0.911699	0.738805	0.524334	0.798077
Arginine/C5-Carnitine	1.0373	0.787688	0.519743	0.837893
Arginine/C5DC-Carnitine/C6OH-Carnitine	1.00147	0.887815	0.51056	0.915355
Arginine/C5OH-Carnitine	0.86257	0.0468347	0.642792	0.0792754
Arginine/C6-Carnitine	1.37987	0.0212878	0.666667	0.0402631
Arginine/C8:1-Carnitine	0.977803	1	0.500459	1
Arginine/C8-Carnitine	1.1998	0.0954785	0.619835	0.147197
Arginine/Glutamine/Lysine	1.01632	0.0611552	0.634527	0.100024
Arginine/Histidine	1.41713	0.0240015	0.662075	0.0445621
Arginine/Leucine/Isoleucine	0.900876	0.317161	0.572084	0.407865
Arginine/Methionine	1.20685	0.0202745	0.666667	0.0386697
Arginine/Ornithine	0.948648	0.521378	0.546373	0.609471
Arginine/Phenylalanine	0.905547	0.572566	0.540863	0.659143
Arginine/Proline	0.314686	0.000158028	0.837662	0.000919348
Arginine/Pyroglutamic acid	0.369491	1.06705e-08	0.910009	8.45281e-06
Arginine/Serine	1.02261	0.681525	0.529844	0.752099
Arginine/Threonine	1.24623	0.00407006	0.706152	0.010203
Arginine/Tryptophan	1.02397	0.214979	0.589962	0.292694
Arginine/Tyrosine	0.804883	0.0182896	0.669421	0.0354096
Arginine/Valine	0.92578	0.546675	0.543618	0.634827
Asparagine	0.747569	2.74562e-05	0.800735	0.000872628
Asparagine/Alanine	0.888712	0.33858	0.57381	0.430287
Asparagine/Arginine	0.955649	0.310997	0.573003	0.401458
Asparagine/C0-Carnitine	0.993008	0.887815	0.51056	0.915355
Asparagine/C10:1-Carnitine	0.972736	0.768022	0.521579	0.82124
Asparagine/C10:2-Carnitine	0.856493	0.246147	0.601504	0.327989
Asparagine/C10-Carnitine	1.25531	0.00497639	0.701561	0.0120739
Asparagine/C12:1-Carnitine	0.95959	0.942468	0.505682	0.957373
Asparagine/C12:1OH-Carnitine	0.974737	0.768022	0.521579	0.82124
Asparagine/C12-Carnitine	1.12431	0.110875	0.61553	0.168044
Asparagine/C14:1-Carnitine	0.930465	0.256929	0.585129	0.340352
Asparagine/C14:1OH-Carnitine	0.941977	0.827417	0.51607	0.870069
Asparagine/C14:2-Carnitine	0.863133	0.660246	0.532197	0.735327
Asparagine/C14-Carnitine	0.922275	0.2432	0.584022	0.324608
Asparagine/C16:1-Carnitine	0.882717	0.068232	0.634343	0.109823
Asparagine/C16-Carnitine	0.903613	0.284885	0.577652	0.372608
Asparagine/C18:1-Carnitine	1.09654	0.136408	0.607955	0.199922
Asparagine/C18:2-Carnitine	0.893384	0.347033	0.568915	0.439853
Asparagine/C18-Carnitine	0.889159	0.491783	0.552222	0.582178
Asparagine/C2-Carnitine	2.20416	0.0576933	0.636364	0.095082
Asparagine/C3-Carnitine	1.0555	0.472652	0.551882	0.564026
Asparagine/C4-Carnitine	0.880941	0.563871	0.541781	0.651295
Asparagine/C5-Carnitine	1.00343	0.847455	0.514233	0.884732
Asparagine/C5DC-Carnitine/C6OH-Carnitine	0.948324	0.317161	0.572084	0.407865
Asparagine/C5OH-Carnitine	0.815545	0.0070783	0.693297	0.0159977
Asparagine/C6-Carnitine	1.32749	0.0439922	0.645833	0.0753169
Asparagine/C8:1-Carnitine	0.937444	0.496697	0.549128	0.585661
Asparagine/C8-Carnitine	1.12411	0.133495	0.607897	0.195833
Asparagine/Glutamine/Lysine	0.991229	0.013805	0.676768	0.0279333
Asparagine/Histidine	1.34353	0.036583	0.650138	0.0641856
Asparagine/Leucine/Isoleucine	0.850428	0.147292	0.604224	0.213243
Asparagine/Methionine	1.1133	0.0427376	0.645546	0.0732798
Asparagine/Ornithine	0.90238	0.147292	0.604224	0.213243
Asparagine/Phenylalanine	0.895881	0.287134	0.576676	0.375136
Asparagine/Proline	0.290788	2.77554e-05	0.874459	0.00033063
Asparagine/Pyroglutamic acid	0.382132	4.65495e-07	0.861341	4.33823e-05
Asparagine/Serine	0.940549	0.590144	0.539027	0.674754
Asparagine/Threonine	1.19827	0.0685956	0.630854	0.110259
Asparagine/Tryptophan	1.0061	0.631983	0.535038	0.711973
Asparagine/Tyrosine	0.785637	0.00793873	0.690542	0.0175747
Asparagine/Valine	0.873462	0.23806	0.58494	0.319001
C0-Carnitine	0.978385	0.0746513	0.628099	0.284815
C0-Carnitine/Alanine	0.887876	0.22784	0.592857	0.307704
C0-Carnitine/Arginine	1.14305	0.758244	0.522498	0.815185
C0-Carnitine/Asparagine	1.30118	0.887815	0.51056	0.915355
C0-Carnitine/C10:1-Carnitine	1.09452	0.768022	0.521579	0.82124
C0-Carnitine/C10:2-Carnitine	0.852508	0.126443	0.633459	0.18769
C0-Carnitine/C10-Carnitine	1.48463	0.0980552	0.618916	0.150778
C0-Carnitine/C12:1-Carnitine	0.97026	0.595125	0.538826	0.679232
C0-Carnitine/C12:1OH-Carnitine	1.66277	0.563871	0.541781	0.651295
C0-Carnitine/C12-Carnitine	1.22171	0.412159	0.559659	0.505025
C0-Carnitine/C14:1-Carnitine	0.84394	0.256929	0.585129	0.340352
C0-Carnitine/C14:1OH-Carnitine	1.06553	0.867592	0.512397	0.900757
C0-Carnitine/C14:2-Carnitine	1.03727	0.434958	0.556818	0.526179
C0-Carnitine/C14-Carnitine	1.03549	0.653535	0.532599	0.729339
C0-Carnitine/C16:1-Carnitine	0.819224	0.142741	0.608081	0.20805
C0-Carnitine/C16-Carnitine	0.955838	0.787935	0.519886	0.837893
C0-Carnitine/C18:1-Carnitine	1.19764	0.679365	0.530303	0.750411
C0-Carnitine/C18:2-Carnitine	1.14885	0.840303	0.515152	0.880115
C0-Carnitine/C18-Carnitine	1.01081	0.641424	0.535556	0.719539
C0-Carnitine/C2-Carnitine	2.51179	0.00128665	0.730946	0.00402862
C0-Carnitine/C3-Carnitine	1.20247	0.287134	0.576676	0.375136
C0-Carnitine/C4-Carnitine	0.955215	0.147292	0.604224	0.213243
C0-Carnitine/C5-Carnitine	1.06989	0.918284	0.507805	0.938826
C0-Carnitine/C5DC-Carnitine/C6OH-Carnitine	1.19189	0.817439	0.516988	0.86263
C0-Carnitine/C5OH-Carnitine	1.17001	0.0497458	0.640955	0.0836666
C0-Carnitine/C6-Carnitine	1.58814	0.0103095	0.685606	0.0218506
C0-Carnitine/C8:1-Carnitine	1.03227	0.837423	0.515152	0.878065
C0-Carnitine/C8-Carnitine	1.35615	0.496697	0.549128	0.585661
C0-Carnitine/Glutamine/Lysine	1.83421	0.223101	0.587695	0.302022
C0-Carnitine/Histidine	1.61253	0.362539	0.565657	0.454417
C0-Carnitine/Leucine/Isoleucine	0.920717	0.298906	0.574839	0.387746
C0-Carnitine/Methionine	1.61831	0.928469	0.506887	0.946999
C0-Carnitine/Ornithine	0.976175	0.827417	0.51607	0.870069
C0-Carnitine/Phenylalanine	0.960918	0.581324	0.539945	0.667399
C0-Carnitine/Proline	0.239474	7.37045e-06	0.900433	0.000193546
C0-Carnitine/Pyroglutamic acid	0.280797	1.02546e-07	0.881543	2.75248e-05
C0-Carnitine/Serine	1.43502	0.404512	0.560147	0.497191
C0-Carnitine/Threonine	1.48483	0.441616	0.555556	0.532741
C0-Carnitine/Tryptophan	1.22867	0.911193	0.508523	0.933585
C0-Carnitine/Tyrosine	0.870651	0.0354472	0.651056	0.0626322
C0-Carnitine/Valine	0.954368	0.270069	0.579431	0.355381
C10:1-Carnitine	0.817013	0.0060615	0.69697	0.0492329
C10:1-Carnitine/Alanine	0.882487	0.422918	0.561905	0.515683
C10:1-Carnitine/Arginine	0.988391	0.797573	0.518825	0.845876
C10:1-Carnitine/Asparagine	1.08193	0.768022	0.521579	0.82124
C10:1-Carnitine/C0-Carnitine	1.01665	0.768022	0.521579	0.82124
C10:1-Carnitine/C10:2-Carnitine	0.796344	0.121151	0.635338	0.180966
C10:1-Carnitine/C10-Carnitine	1.3361	0.00360097	0.708907	0.00916242
C10:1-Carnitine/C12:1-Carnitine	0.959573	0.55928	0.542614	0.646936
C10:1-Carnitine/C12:1OH-Carnitine	1.179	0.504854	0.548209	0.593577
C10:1-Carnitine/C12-Carnitine	1.14179	0.150771	0.604167	0.217683
C10:1-Carnitine/C14:1-Carnitine	0.894482	0.11713	0.617457	0.175899
C10:1-Carnitine/C14:1OH-Carnitine	0.979268	0.748505	0.523416	0.807088
C10:1-Carnitine/C14:2-Carnitine	0.905955	0.698692	0.528409	0.766416
C10:1-Carnitine/C14-Carnitine	0.94051	0.768022	0.521579	0.82124
C10:1-Carnitine/C16:1-Carnitine	0.871661	0.0603101	0.638384	0.0989145
C10:1-Carnitine/C16-Carnitine	0.880986	0.622677	0.535985	0.704831
C10:1-Carnitine/C18:1-Carnitine	1.0824	0.102335	0.618371	0.156549
C10:1-Carnitine/C18:2-Carnitine	0.92994	0.716821	0.526882	0.781613
C10:1-Carnitine/C18-Carnitine	0.879285	0.739399	0.525556	0.798537
C10:1-Carnitine/C2-Carnitine	2.52196	0.040178	0.647383	0.0696447
C10:1-Carnitine/C3-Carnitine	1.15638	0.441616	0.555556	0.532741
C10:1-Carnitine/C4-Carnitine	0.91188	0.496697	0.549128	0.585661
C10:1-Carnitine/C5-Carnitine	1.04576	0.777838	0.520661	0.829706
C10:1-Carnitine/C5DC-Carnitine/C6OH-Carnitine	1.0145	0.690956	0.528926	0.759664
C10:1-Carnitine/C5OH-Carnitine	0.97757	0.0216999	0.66483	0.040896
C10:1-Carnitine/C6-Carnitine	1.4283	0.00488406	0.703598	0.0119229
C10:1-Carnitine/C8:1-Carnitine	0.961841	0.590144	0.539027	0.674754
C10:1-Carnitine/C8-Carnitine	1.16426	0.0377496	0.649219	0.0659646
C10:1-Carnitine/Glutamine/Lysine	1.27084	0.133495	0.607897	0.195833
C10:1-Carnitine/Histidine	1.36077	0.0685956	0.630854	0.110259
C10:1-Carnitine/Leucine/Isoleucine	0.829812	0.404512	0.560147	0.497191
C10:1-Carnitine/Methionine	1.27301	0.390209	0.561983	0.483111
C10:1-Carnitine/Ornithine	0.884563	0.653535	0.532599	0.729339
C10:1-Carnitine/Phenylalanine	0.898486	0.729147	0.525253	0.791422
C10:1-Carnitine/Proline	0.262184	1.29341e-05	0.88961	0.000236509
C10:1-Carnitine/Pyroglutamic acid	0.313649	2.09108e-08	0.901745	1.21339e-05
C10:1-Carnitine/Serine	1.12147	0.787688	0.519743	0.837893
C10:1-Carnitine/Threonine	1.27216	0.12382	0.610652	0.184199
C10:1-Carnitine/Tryptophan	1.0715	0.482676	0.551136	0.573683
C10:1-Carnitine/Tyrosine	0.804649	0.0857094	0.623508	0.134182
C10:1-Carnitine/Valine	0.885081	0.169996	0.598714	0.241335
C10:2-Carnitine	0.868225	0.0578539	0.665414	0.242907
C10:2-Carnitine/Alanine	1.1552	0.542725	0.555556	0.631011
C10:2-Carnitine/Arginine	1.14566	0.786413	0.524436	0.837893
C10:2-Carnitine/Asparagine	1.26391	0.246147	0.601504	0.327989
C10:2-Carnitine/C0-Carnitine	1.45765	0.126443	0.633459	0.18769
C10:2-Carnitine/C10:1-Carnitine	1.26169	0.121151	0.635338	0.180966
C10:2-Carnitine/C10-Carnitine	1.79095	0.00267888	0.761278	0.0072565
C10:2-Carnitine/C12:1-Carnitine	1.23192	0.0935805	0.64881	0.144553
C10:2-Carnitine/C12:1OH-Carnitine	1.3623	0.197111	0.612782	0.272833
C10:2-Carnitine/C12-Carnitine	1.45439	0.015646	0.710526	0.0309986
C10:2-Carnitine/C14:1-Carnitine	1.06687	0.242255	0.606667	0.324075
C10:2-Carnitine/C14:1OH-Carnitine	1.41784	0.0669857	0.659774	0.108
C10:2-Carnitine/C14:2-Carnitine	1.17611	0.237429	0.603383	0.318605
C10:2-Carnitine/C14-Carnitine	1.09904	0.736867	0.530075	0.798077
C10:2-Carnitine/C16:1-Carnitine	1.06451	0.131051	0.636555	0.193203
C10:2-Carnitine/C16-Carnitine	0.998769	0.550876	0.553571	0.638613
C10:2-Carnitine/C18:1-Carnitine	1.16908	0.362005	0.581349	0.454417
C10:2-Carnitine/C18:2-Carnitine	1.03623	1	0.5	1
C10:2-Carnitine/C18-Carnitine	1.1826	0.970278	0.504525	0.978305
C10:2-Carnitine/C2-Carnitine	4.23495	0.00571128	0.740602	0.0135118
C10:2-Carnitine/C3-Carnitine	1.83273	0.0221957	0.699248	0.041731
C10:2-Carnitine/C4-Carnitine	1.25367	0.368319	0.578947	0.461175
C10:2-Carnitine/C5-Carnitine	1.33605	0.162049	0.62218	0.231435
C10:2-Carnitine/C5DC-Carnitine/C6OH-Carnitine	1.07787	0.720581	0.531955	0.784453
C10:2-Carnitine/C5OH-Carnitine	0.965898	0.522502	0.556391	0.610485
C10:2-Carnitine/C6-Carnitine	2.12228	0.00400357	0.752437	0.0100736
C10:2-Carnitine/C8:1-Carnitine	1.07055	0.595346	0.546992	0.679232
C10:2-Carnitine/C8-Carnitine	1.57756	0.00610226	0.738722	0.0141691
C10:2-Carnitine/Glutamine/Lysine	1.42077	0.356892	0.580827	0.449268
C10:2-Carnitine/Histidine	1.88706	0.106312	0.640977	0.161904
C10:2-Carnitine/Leucine/Isoleucine	1.025	0.95678	0.505639	0.969903
C10:2-Carnitine/Methionine	1.50897	0.149424	0.62594	0.216198
C10:2-Carnitine/Ornithine	1.0395	0.76979	0.526316	0.822684
C10:2-Carnitine/Phenylalanine	1.12999	0.481105	0.56203	0.572388
C10:2-Carnitine/Proline	0.283655	0.000878388	0.828125	0.00308117
C10:2-Carnitine/Pyroglutamic acid	0.276638	3.30602e-07	0.943609	3.93054e-05
C10:2-Carnitine/Serine	1.17905	0.939521	0.507519	0.954992
C10:2-Carnitine/Threonine	1.5868	0.088811	0.648496	0.1384
C10:2-Carnitine/Tryptophan	1.37962	0.166295	0.623016	0.236717
C10:2-Carnitine/Tyrosine	1.01268	0.939521	0.507519	0.954992
C10:2-Carnitine/Valine	1.08101	0.870847	0.515038	0.903347
C10-Carnitine	0.674648	1.08855e-05	0.815427	0.000774308
C10-Carnitine/Alanine	0.724595	0.00190711	0.738095	0.00549691
C10-Carnitine/Arginine	0.787367	0.0111092	0.682277	0.0232506
C10-Carnitine/Asparagine	0.854892	0.00497639	0.701561	0.0120739
C10-Carnitine/C0-Carnitine	0.794211	0.0980552	0.618916	0.150778
C10-Carnitine/C10:1-Carnitine	0.770708	0.00360097	0.708907	0.00916242
C10-Carnitine/C10:2-Carnitine	0.561671	0.00267888	0.761278	0.0072565
C10-Carnitine/C12:1-Carnitine	0.730878	0.000763526	0.743371	0.00279587
C10-Carnitine/C12:1OH-Carnitine	0.977473	0.0343417	0.651974	0.0610191
C10-Carnitine/C12-Carnitine	0.861334	0.17031	0.599432	0.241638
C10-Carnitine/C14:1-Carnitine	0.662485	0.00194988	0.731681	0.0055931
C10-Carnitine/C14:1OH-Carnitine	0.775607	0.0265117	0.65932	0.0486338
C10-Carnitine/C14:2-Carnitine	0.692622	0.0154807	0.675189	0.0307478
C10-Carnitine/C14-Carnitine	0.703496	0.00345589	0.709826	0.00887404
C10-Carnitine/C16:1-Carnitine	0.582906	0.000728606	0.748485	0.0027013
C10-Carnitine/C16-Carnitine	0.661985	0.0191702	0.669508	0.0368741
C10-Carnitine/C18:1-Carnitine	0.76105	0.182912	0.596591	0.256303
C10-Carnitine/C18:2-Carnitine	0.846586	0.0150363	0.677419	0.0300285
C10-Carnitine/C18-Carnitine	0.614729	0.00946827	0.695556	0.0204558
C10-Carnitine/C2-Carnitine	1.77828	0.434043	0.556474	0.525874
C10-Carnitine/C3-Carnitine	0.874449	0.616967	0.536272	0.699199
C10-Carnitine/C4-Carnitine	0.714642	0.00793873	0.690542	0.0175747
C10-Carnitine/C5-Carnitine	0.814	0.013805	0.676768	0.0279333
C10-Carnitine/C5DC-Carnitine/C6OH-Carnitine	0.785517	0.00856325	0.688705	0.0187046
C10-Carnitine/C5OH-Carnitine	0.882528	3.43837e-05	0.797062	0.000366466
C10-Carnitine/C6-Carnitine	1.07315	0.256368	0.582386	0.340083
C10-Carnitine/C8:1-Carnitine	0.73456	0.013805	0.676768	0.0279333
C10-Carnitine/C8-Carnitine	0.925476	0.0929563	0.620753	0.143729
C10-Carnitine/Glutamine/Lysine	1.11548	0.000210334	0.76584	0.00113218
C10-Carnitine/Histidine	1.02836	0.472652	0.551882	0.564026
C10-Carnitine/Leucine/Isoleucine	0.625443	0.0060615	0.69697	0.0140813
C10-Carnitine/Methionine	1.01769	0.0629496	0.633609	0.102501
C10-Carnitine/Ornithine	0.678591	0.0044129	0.704316	0.0109528
C10-Carnitine/Phenylalanine	0.712905	0.00167801	0.725436	0.00498164
C10-Carnitine/Proline	0.234239	5.86238e-06	0.904762	0.000167855
C10-Carnitine/Pyroglutamic acid	0.263095	1.66516e-09	0.932048	4.58444e-06
C10-Carnitine/Serine	0.886153	0.00793873	0.690542	0.0175747
C10-Carnitine/Threonine	0.983062	0.529743	0.545455	0.617414
C10-Carnitine/Tryptophan	0.831543	0.0798197	0.626894	0.125999
C10-Carnitine/Tyrosine	0.648892	1.5473e-05	0.809917	0.00025186
C10-Carnitine/Valine	0.679209	0.000329601	0.757576	0.00152541
C12:1-Carnitine	0.900249	0.000572288	0.749053	0.00804504
C12:1-Carnitine/Alanine	0.99452	0.829176	0.517284	0.871341
C12:1-Carnitine/Arginine	1.09061	0.890417	0.510417	0.917043
C12:1-Carnitine/Asparagine	1.16546	0.942468	0.505682	0.957373
C12:1-Carnitine/C0-Carnitine	1.02103	0.595125	0.538826	0.679232
C12:1-Carnitine/C10:1-Carnitine	1.02677	0.55928	0.542614	0.646936
C12:1-Carnitine/C10:2-Carnitine	0.823277	0.0935805	0.64881	0.144553
C12:1-Carnitine/C10-Carnitine	1.39874	0.000763526	0.743371	0.00279587
C12:1-Carnitine/C12:1OH-Carnitine	1.28329	0.397361	0.561553	0.490319
C12:1-Carnitine/C12-Carnitine	1.20684	0.0253766	0.663086	0.0468044
C12:1-Carnitine/C14:1-Carnitine	0.967107	0.19617	0.596983	0.271787
C12:1-Carnitine/C14:1OH-Carnitine	1.09117	0.818381	0.517045	0.863241
C12:1-Carnitine/C14:2-Carnitine	1.02299	0.70681	0.527859	0.77318
C12:1-Carnitine/C14-Carnitine	0.979797	0.828593	0.516098	0.870921
C12:1-Carnitine/C16:1-Carnitine	0.861566	0.0059404	0.704284	0.0139156
C12:1-Carnitine/C16-Carnitine	0.913515	0.798537	0.519062	0.845876
C12:1-Carnitine/C18:1-Carnitine	1.11569	0.536608	0.545455	0.624509
C12:1-Carnitine/C18:2-Carnitine	1.11008	0.972554	0.50303	0.980392
C12:1-Carnitine/C18-Carnitine	0.951428	0.509546	0.550575	0.59814
C12:1-Carnitine/C2-Carnitine	2.23719	0.00647447	0.69697	0.0148734
C12:1-Carnitine/C3-Carnitine	1.09988	0.235029	0.586174	0.315741
C12:1-Carnitine/C4-Carnitine	0.928942	0.838834	0.515152	0.878964
C12:1-Carnitine/C5-Carnitine	1.08043	0.361795	0.566288	0.454417
C12:1-Carnitine/C5DC-Carnitine/C6OH-Carnitine	1.07864	0.737926	0.524621	0.798077
C12:1-Carnitine/C5OH-Carnitine	1.09307	0.014398	0.677083	0.0289115
C12:1-Carnitine/C6-Carnitine	1.47501	0.0011296	0.737305	0.00366734
C12:1-Carnitine/C8:1-Carnitine	0.969649	0.973831	0.502841	0.981055
C12:1-Carnitine/C8-Carnitine	1.24144	0.0072885	0.694129	0.0164026
C12:1-Carnitine/Glutamine/Lysine	1.36661	0.0579507	0.637311	0.0953408
C12:1-Carnitine/Histidine	1.50025	0.0319224	0.655303	0.0571477
C12:1-Carnitine/Leucine/Isoleucine	0.879309	0.434958	0.556818	0.526179
C12:1-Carnitine/Methionine	1.38691	0.334827	0.570076	0.4262
C12:1-Carnitine/Ornithine	0.980134	0.890417	0.510417	0.917043
C12:1-Carnitine/Phenylalanine	0.968612	0.911193	0.508523	0.933585
C12:1-Carnitine/Proline	0.265561	1.44492e-05	0.887446	0.000246918
C12:1-Carnitine/Pyroglutamic acid	0.304493	2.67089e-09	0.929924	4.58444e-06
C12:1-Carnitine/Serine	1.29178	0.641347	0.534091	0.719539
C12:1-Carnitine/Threonine	1.39812	0.0652437	0.633523	0.105657
C12:1-Carnitine/Tryptophan	1.17445	0.188005	0.596285	0.26228
C12:1-Carnitine/Tyrosine	0.870599	0.154535	0.60322	0.222248
C12:1-Carnitine/Valine	0.906613	0.586066	0.539773	0.671869
C12:1OH-Carnitine	0.855937	0.0767644	0.627181	0.29075
C12:1OH-Carnitine/Alanine	1.14679	0.668713	0.533333	0.741749
C12:1OH-Carnitine/Arginine	1.23491	0.989768	0.501377	0.993624
C12:1OH-Carnitine/Asparagine	1.25823	0.768022	0.521579	0.82124
C12:1OH-Carnitine/C0-Carnitine	1.39234	0.563871	0.541781	0.651295
C12:1OH-Carnitine/C10:1-Carnitine	1.27857	0.504854	0.548209	0.593577
C12:1OH-Carnitine/C10:2-Carnitine	0.818488	0.197111	0.612782	0.272833
C12:1OH-Carnitine/C10-Carnitine	1.8033	0.0343417	0.651974	0.0610191
C12:1OH-Carnitine/C12:1-Carnitine	1.19741	0.397361	0.561553	0.490319
C12:1OH-Carnitine/C12-Carnitine	1.48111	0.0652437	0.633523	0.105657
C12:1OH-Carnitine/C14:1-Carnitine	1.06798	0.834131	0.516164	0.875774
C12:1OH-Carnitine/C14:1OH-Carnitine	1.26777	0.563871	0.541781	0.651295
C12:1OH-Carnitine/C14:2-Carnitine	1.26276	0.994765	0.500947	0.997283
C12:1OH-Carnitine/C14-Carnitine	1.15629	0.80749	0.517906	0.853648
C12:1OH-Carnitine/C16:1-Carnitine	0.996892	0.115082	0.616162	0.173262
C12:1OH-Carnitine/C16-Carnitine	1.08675	0.737926	0.524621	0.798077
C12:1OH-Carnitine/C18:1-Carnitine	1.38358	0.214979	0.589962	0.292694
C12:1OH-Carnitine/C18:2-Carnitine	1.17253	0.925081	0.507331	0.945299
C12:1OH-Carnitine/C18-Carnitine	1.14846	0.579294	0.542222	0.666034
C12:1OH-Carnitine/C2-Carnitine	3.13097	0.036583	0.650138	0.0641856
C12:1OH-Carnitine/C3-Carnitine	1.57741	0.323405	0.571166	0.414119
C12:1OH-Carnitine/C4-Carnitine	1.26908	0.768022	0.521579	0.82124
C12:1OH-Carnitine/C5-Carnitine	1.38713	0.758244	0.522498	0.815185
C12:1OH-Carnitine/C5DC-Carnitine/C6OH-Carnitine	1.14249	0.928469	0.506887	0.946999
C12:1OH-Carnitine/C5OH-Carnitine	0.973328	0.199686	0.592287	0.275417
C12:1OH-Carnitine/C6-Carnitine	1.98169	0.0270366	0.660038	0.0494821
C12:1OH-Carnitine/C8:1-Carnitine	1.16348	0.70996	0.527089	0.775377
C12:1OH-Carnitine/C8-Carnitine	1.53496	0.0389477	0.648301	0.0677345
C12:1OH-Carnitine/Glutamine/Lysine	1.42359	0.253713	0.582185	0.336655
C12:1OH-Carnitine/Histidine	2.00108	0.130207	0.608815	0.192197
C12:1OH-Carnitine/Leucine/Isoleucine	1.09477	0.662814	0.53168	0.73658
C12:1OH-Carnitine/Methionine	1.45357	0.323405	0.571166	0.414119
C12:1OH-Carnitine/Ornithine	1.13081	0.738805	0.524334	0.798077
C12:1OH-Carnitine/Phenylalanine	1.19523	0.918284	0.507805	0.938826
C12:1OH-Carnitine/Proline	0.228867	4.70818e-05	0.863636	0.000427061
C12:1OH-Carnitine/Pyroglutamic acid	0.335672	1.1003e-07	0.880624	2.75248e-05
C12:1OH-Carnitine/Serine	1.24706	1	0.500459	1
C12:1OH-Carnitine/Threonine	1.70605	0.304912	0.573921	0.39446
C12:1OH-Carnitine/Tryptophan	1.47183	0.70843	0.527462	0.774774
C12:1OH-Carnitine/Tyrosine	1.04822	0.329729	0.570248	0.420613
C12:1OH-Carnitine/Valine	1.16206	0.690956	0.528926	0.759664
C12-Carnitine	0.842939	6.10674e-05	0.789773	0.00135274
C12-Carnitine/Alanine	0.846803	0.159063	0.608333	0.227376
C12-Carnitine/Arginine	0.940214	0.0482908	0.642992	0.0813923
C12-Carnitine/Asparagine	1.03909	0.110875	0.61553	0.168044
C12-Carnitine/C0-Carnitine	0.82008	0.412159	0.559659	0.505025
C12-Carnitine/C10:1-Carnitine	0.876163	0.150771	0.604167	0.217683
C12-Carnitine/C10:2-Carnitine	0.821461	0.015646	0.710526	0.0309986
C12-Carnitine/C10-Carnitine	1.14802	0.17031	0.599432	0.241638
C12-Carnitine/C12:1-Carnitine	0.856112	0.0253766	0.663086	0.0468044
C12-Carnitine/C12:1OH-Carnitine	1.18306	0.0652437	0.633523	0.105657
C12-Carnitine/C14:1-Carnitine	0.772195	0.00931011	0.696429	0.0201415
C12-Carnitine/C14:1OH-Carnitine	0.926989	0.113843	0.614583	0.171886
C12-Carnitine/C14:2-Carnitine	0.858247	0.0610562	0.636719	0.1
C12-Carnitine/C14-Carnitine	0.867726	0.038767	0.649621	0.0675686
C12-Carnitine/C16:1-Carnitine	0.743312	0.000396196	0.7625	0.00174686
C12-Carnitine/C16-Carnitine	0.811596	0.0557008	0.639648	0.0923102
C12-Carnitine/C18:1-Carnitine	0.948701	0.701962	0.52832	0.768761
C12-Carnitine/C18:2-Carnitine	0.953771	0.167067	0.601815	0.237603
C12-Carnitine/C18-Carnitine	0.780878	0.034422	0.66092	0.0611389
C12-Carnitine/C2-Carnitine	1.90325	0.147076	0.605114	0.213243
C12-Carnitine/C3-Carnitine	0.92318	0.859397	0.513258	0.893615
C12-Carnitine/C4-Carnitine	0.770795	0.107968	0.616477	0.164214
C12-Carnitine/C5-Carnitine	0.913919	0.219872	0.589015	0.298245
C12-Carnitine/C5DC-Carnitine/C6OH-Carnitine	0.992619	0.038767	0.649621	0.0675686
C12-Carnitine/C5OH-Carnitine	1.03996	0.000232679	0.766098	0.00121797
C12-Carnitine/C6-Carnitine	1.21537	0.0657068	0.634409	0.106226
C12-Carnitine/C8:1-Carnitine	0.895577	0.0579507	0.637311	0.0953408
C12-Carnitine/C8-Carnitine	1.06104	0.533103	0.545455	0.620887
C12-Carnitine/Glutamine/Lysine	1.21921	0.00622188	0.697917	0.0144327
C12-Carnitine/Histidine	1.25584	0.613431	0.536932	0.696023
C12-Carnitine/Leucine/Isoleucine	0.764837	0.0205604	0.667614	0.039152
C12-Carnitine/Methionine	1.22173	0.660246	0.532197	0.735327
C12-Carnitine/Ornithine	0.813954	0.0185064	0.670455	0.035742
C12-Carnitine/Phenylalanine	0.806523	0.029884	0.657197	0.0539046
C12-Carnitine/Proline	0.221804	4.1409e-06	0.911255	0.000143799
C12-Carnitine/Pyroglutamic acid	0.279911	2.89361e-09	0.928977	4.58444e-06
C12-Carnitine/Serine	1.16479	0.0579507	0.637311	0.0953408
C12-Carnitine/Threonine	1.188	0.787935	0.519886	0.837893
C12-Carnitine/Tryptophan	0.992083	0.541242	0.544922	0.629441
C12-Carnitine/Tyrosine	0.737258	0.000271325	0.763258	0.00134755
C12-Carnitine/Valine	0.781222	0.00449969	0.705492	0.0111275
C14:1-Carnitine	1.26624	0.351598	0.570043	0.639348
C14:1-Carnitine/Alanine	1.17245	0.504644	0.554131	0.593577
C14:1-Carnitine/Arginine	1.35014	0.431237	0.559267	0.523949
C14:1-Carnitine/Asparagine	1.5133	0.256929	0.585129	0.340352
C14:1-Carnitine/C0-Carnitine	1.16026	0.256929	0.585129	0.340352
C14:1-Carnitine/C10:1-Carnitine	1.21455	0.11713	0.617457	0.175899
C14:1-Carnitine/C10:2-Carnitine	1.01525	0.242255	0.606667	0.324075
C14:1-Carnitine/C10-Carnitine	1.63127	0.00194988	0.731681	0.0055931
C14:1-Carnitine/C12:1-Carnitine	1.1964	0.19617	0.596983	0.271787
C14:1-Carnitine/C12:1OH-Carnitine	1.76204	0.834131	0.516164	0.875774
C14:1-Carnitine/C12-Carnitine	1.36823	0.00931011	0.696429	0.0201415
C14:1-Carnitine/C14:1OH-Carnitine	1.32841	0.154877	0.606681	0.222597
C14:1-Carnitine/C14:2-Carnitine	1.24979	0.359067	0.569522	0.451434
C14:1-Carnitine/C14-Carnitine	1.22094	0.301797	0.577586	0.391069
C14:1-Carnitine/C16:1-Carnitine	1.16831	0.383824	0.567182	0.476696
C14:1-Carnitine/C16-Carnitine	1.16557	0.515126	0.549499	0.603648
C14:1-Carnitine/C18:1-Carnitine	1.31661	0.0474552	0.649611	0.08024
C14:1-Carnitine/C18:2-Carnitine	1.32666	0.490276	0.552874	0.581118
C14:1-Carnitine/C18-Carnitine	1.12163	1	0.500639	1
C14:1-Carnitine/C2-Carnitine	3.0205	0.0182144	0.676724	0.0353647
C14:1-Carnitine/C3-Carnitine	1.41017	0.127607	0.614224	0.189181
C14:1-Carnitine/C4-Carnitine	1.14326	0.598107	0.539871	0.681629
C14:1-Carnitine/C5-Carnitine	1.32835	0.250918	0.586207	0.333374
C14:1-Carnitine/C5DC-Carnitine/C6OH-Carnitine	1.40906	0.422831	0.560345	0.515683
C14:1-Carnitine/C5OH-Carnitine	1.54582	0.382266	0.565733	0.475995
C14:1-Carnitine/C6-Carnitine	1.83221	0.00571951	0.708705	0.0135181
C14:1-Carnitine/C8:1-Carnitine	1.2344	0.520445	0.548491	0.60898
C14:1-Carnitine/C8-Carnitine	1.47526	0.0132579	0.685345	0.027045
C14:1-Carnitine/Glutamine/Lysine	1.83068	0.994239	0.501078	0.997283
C14:1-Carnitine/Histidine	1.85379	0.0276391	0.664871	0.05041
C14:1-Carnitine/Leucine/Isoleucine	1.00893	0.845421	0.515086	0.884306
C14:1-Carnitine/Methionine	1.85085	0.127607	0.614224	0.189181
C14:1-Carnitine/Ornithine	1.12244	0.670084	0.532328	0.742403
C14:1-Carnitine/Phenylalanine	1.10888	0.336865	0.572198	0.428336
C14:1-Carnitine/Proline	0.321709	0.000294515	0.84127	0.00142986
C14:1-Carnitine/Pyroglutamic acid	0.333906	8.14467e-07	0.868534	6.34617e-05
C14:1-Carnitine/Serine	1.83384	0.568372	0.543103	0.655857
C14:1-Carnitine/Threonine	1.67228	0.0575521	0.642241	0.0949479
C14:1-Carnitine/Tryptophan	1.43227	0.13907	0.611791	0.203447
C14:1-Carnitine/Tyrosine	1.01127	0.994239	0.501078	0.997283
C14:1-Carnitine/Valine	1.06315	0.789336	0.520474	0.838559
C14:1OH-Carnitine	0.760369	0.0123923	0.679522	0.0808821
C14:1OH-Carnitine/Alanine	0.868887	0.346493	0.572619	0.439403
C14:1OH-Carnitine/Arginine	0.93145	0.662814	0.53168	0.73658
C14:1OH-Carnitine/Asparagine	0.988458	0.827417	0.51607	0.870069
C14:1OH-Carnitine/C0-Carnitine	0.962153	0.867592	0.512397	0.900757
C14:1OH-Carnitine/C10:1-Carnitine	0.967485	0.748505	0.523416	0.807088
C14:1OH-Carnitine/C10:2-Carnitine	0.82061	0.0669857	0.659774	0.108
C14:1OH-Carnitine/C10-Carnitine	1.27722	0.0265117	0.65932	0.0486338
C14:1OH-Carnitine/C12:1-Carnitine	1.00155	0.818381	0.517045	0.863241
C14:1OH-Carnitine/C12:1OH-Carnitine	1.08046	0.563871	0.541781	0.651295
C14:1OH-Carnitine/C12-Carnitine	1.16035	0.113843	0.614583	0.171886
C14:1OH-Carnitine/C14:1-Carnitine	0.904649	0.154877	0.606681	0.222597
C14:1OH-Carnitine/C14:2-Carnitine	0.962234	0.631983	0.535038	0.711973
C14:1OH-Carnitine/C14-Carnitine	0.911795	0.48861	0.550046	0.579288
C14:1OH-Carnitine/C16:1-Carnitine	0.813609	0.0120194	0.684848	0.0248276
C14:1OH-Carnitine/C16-Carnitine	0.887173	0.434958	0.556818	0.526179
C14:1OH-Carnitine/C18:1-Carnitine	1.06369	0.474531	0.552083	0.565841
C14:1OH-Carnitine/C18:2-Carnitine	0.901794	0.347033	0.568915	0.439853
C14:1OH-Carnitine/C18-Carnitine	0.879939	0.264326	0.584444	0.349178
C14:1OH-Carnitine/C2-Carnitine	2.64279	0.100687	0.617998	0.154277
C14:1OH-Carnitine/C3-Carnitine	1.09712	0.529743	0.545455	0.617414
C14:1OH-Carnitine/C4-Carnitine	0.886633	0.304912	0.573921	0.39446
C14:1OH-Carnitine/C5-Carnitine	0.987612	0.877694	0.511478	0.909258
C14:1OH-Carnitine/C5DC-Carnitine/C6OH-Carnitine	0.918215	0.918284	0.507805	0.938826
C14:1OH-Carnitine/C5OH-Carnitine	0.831862	0.0170629	0.671258	0.0333509
C14:1OH-Carnitine/C6-Carnitine	1.32048	0.0497999	0.642045	0.0836983
C14:1OH-Carnitine/C8:1-Carnitine	0.890399	0.938666	0.505969	0.954531
C14:1OH-Carnitine/C8-Carnitine	1.19441	0.054396	0.6382	0.0904633
C14:1OH-Carnitine/Glutamine/Lysine	1.10307	0.208827	0.59045	0.285956
C14:1OH-Carnitine/Histidine	1.26936	0.133495	0.607897	0.195833
C14:1OH-Carnitine/Leucine/Isoleucine	0.795188	0.174022	0.597796	0.245803
C14:1OH-Carnitine/Methionine	1.12908	0.259086	0.581267	0.342542
C14:1OH-Carnitine/Ornithine	0.877257	0.195227	0.593205	0.270686
C14:1OH-Carnitine/Phenylalanine	0.856307	0.419124	0.55831	0.511976
C14:1OH-Carnitine/Proline	0.229557	1.03461e-05	0.893939	0.000217589
C14:1OH-Carnitine/Pyroglutamic acid	0.342668	1.02842e-06	0.850321	6.98296e-05
C14:1OH-Carnitine/Serine	0.950178	0.64431	0.533517	0.721925
C14:1OH-Carnitine/Threonine	1.12825	0.11768	0.612489	0.176446
C14:1OH-Carnitine/Tryptophan	1.00725	0.577071	0.54072	0.663639
C14:1OH-Carnitine/Tyrosine	0.783029	0.0377496	0.649219	0.0659646
C14:1OH-Carnitine/Valine	0.837993	0.190841	0.594123	0.265379
C14:2-Carnitine	0.788539	0.00574316	0.699811	0.0478747
C14:2-Carnitine/Alanine	0.9908	0.981378	0.502381	0.987194
C14:2-Carnitine/Arginine	1.01284	0.994765	0.500947	0.997283
C14:2-Carnitine/Asparagine	1.06359	0.660246	0.532197	0.735327
C14:2-Carnitine/C0-Carnitine	0.993602	0.434958	0.556818	0.526179
C14:2-Carnitine/C10:1-Carnitine	1.01959	0.698692	0.528409	0.766416
C14:2-Carnitine/C10:2-Carnitine	0.878454	0.237429	0.603383	0.318605
C14:2-Carnitine/C10-Carnitine	1.3636	0.0154807	0.675189	0.0307478
C14:2-Carnitine/C12:1-Carnitine	1.0348	0.70681	0.527859	0.77318
C14:2-Carnitine/C12:1OH-Carnitine	1.05002	0.994765	0.500947	0.997283
C14:2-Carnitine/C12-Carnitine	1.2217	0.0610562	0.636719	0.1
C14:2-Carnitine/C14:1-Carnitine	0.969757	0.359067	0.569522	0.451434
C14:2-Carnitine/C14:1OH-Carnitine	1.08246	0.631983	0.535038	0.711973
C14:2-Carnitine/C14-Carnitine	0.955248	0.516003	0.547348	0.604377
C14:2-Carnitine/C16:1-Carnitine	0.901761	0.0586955	0.640543	0.0964994
C14:2-Carnitine/C16-Carnitine	0.897939	0.798537	0.519062	0.845876
C14:2-Carnitine/C18:1-Carnitine	1.08002	0.247968	0.584555	0.33023
C14:2-Carnitine/C18:2-Carnitine	0.956536	0.885104	0.511111	0.914663
C14:2-Carnitine/C18-Carnitine	0.990093	0.549241	0.545977	0.63734
C14:2-Carnitine/C2-Carnitine	2.72329	0.0279585	0.659091	0.0509341
C14:2-Carnitine/C3-Carnitine	1.11941	0.361795	0.566288	0.454417
C14:2-Carnitine/C4-Carnitine	0.922259	0.75781	0.522727	0.815185
C14:2-Carnitine/C5-Carnitine	1.06155	0.911193	0.508523	0.933585
C14:2-Carnitine/C5DC-Carnitine/C6OH-Carnitine	0.965982	0.869715	0.512311	0.90237
C14:2-Carnitine/C5OH-Carnitine	0.89767	0.0996073	0.619318	0.152868
C14:2-Carnitine/C6-Carnitine	1.52872	0.0228518	0.666016	0.0428123
C14:2-Carnitine/C8:1-Carnitine	0.914388	0.79805	0.518939	0.845876
C14:2-Carnitine/C8-Carnitine	1.27373	0.0352029	0.652462	0.0623396
C14:2-Carnitine/Glutamine/Lysine	1.21062	0.166258	0.600379	0.236717
C14:2-Carnitine/Histidine	1.51195	0.132988	0.608902	0.195452
C14:2-Carnitine/Leucine/Isoleucine	0.870569	0.689003	0.529356	0.758765
C14:2-Carnitine/Methionine	1.23942	0.354928	0.567235	0.447711
C14:2-Carnitine/Ornithine	0.939723	0.698692	0.528409	0.766416
C14:2-Carnitine/Phenylalanine	0.937454	0.932031	0.506629	0.949612
C14:2-Carnitine/Proline	0.258428	3.43467e-05	0.87013	0.000366466
C14:2-Carnitine/Pyroglutamic acid	0.332391	1.58778e-07	0.878788	2.90259e-05
C14:2-Carnitine/Serine	1.07122	0.550486	0.543561	0.638316
C14:2-Carnitine/Threonine	1.3083	0.143451	0.606061	0.208892
C14:2-Carnitine/Tryptophan	1.08296	0.375281	0.565005	0.468534
C14:2-Carnitine/Tyrosine	0.825983	0.240242	0.585227	0.321563
C14:2-Carnitine/Valine	0.916146	0.698692	0.528409	0.766416
C14-Carnitine	0.80552	0.000588289	0.746556	0.00811395
C14-Carnitine/Alanine	0.952843	0.602173	0.540476	0.684556
C14-Carnitine/Arginine	1.02242	0.690956	0.528926	0.759664
C14-Carnitine/Asparagine	1.07311	0.2432	0.584022	0.324608
C14-Carnitine/C0-Carnitine	1.01725	0.653535	0.532599	0.729339
C14-Carnitine/C10:1-Carnitine	1.01959	0.768022	0.521579	0.82124
C14-Carnitine/C10:2-Carnitine	1.0078	0.736867	0.530075	0.798077
C14-Carnitine/C10-Carnitine	1.33779	0.00345589	0.709826	0.00887404
C14-Carnitine/C12:1-Carnitine	1.00492	0.828593	0.516098	0.870921
C14-Carnitine/C12:1OH-Carnitine	1.0808	0.80749	0.517906	0.853648
C14-Carnitine/C12-Carnitine	1.19733	0.038767	0.649621	0.0675686
C14-Carnitine/C14:1-Carnitine	0.972214	0.301797	0.577586	0.391069
C14-Carnitine/C14:1OH-Carnitine	0.994113	0.48861	0.550046	0.579288
C14-Carnitine/C14:2-Carnitine	0.930223	0.516003	0.547348	0.604377
C14-Carnitine/C16:1-Carnitine	0.898679	0.0467436	0.646465	0.0791776
C14-Carnitine/C16-Carnitine	0.962291	0.595125	0.538826	0.679232
C14-Carnitine/C18:1-Carnitine	1.16149	0.150771	0.604167	0.217683
C14-Carnitine/C18:2-Carnitine	0.971821	0.726882	0.525904	0.790407
C14-Carnitine/C18-Carnitine	0.935546	0.589451	0.541111	0.674754
C14-Carnitine/C2-Carnitine	2.29029	0.0343417	0.651974	0.0610191
C14-Carnitine/C3-Carnitine	1.10271	0.390209	0.561983	0.483111
C14-Carnitine/C4-Carnitine	0.909132	0.599025	0.538108	0.681629
C14-Carnitine/C5-Carnitine	1.06526	0.513081	0.547291	0.601399
C14-Carnitine/C5DC-Carnitine/C6OH-Carnitine	1.01634	0.827417	0.51607	0.870069
C14-Carnitine/C5OH-Carnitine	0.92102	0.0248143	0.661157	0.0458741
C14-Carnitine/C6-Carnitine	1.37016	0.0166344	0.673295	0.0326303
C14-Carnitine/C8:1-Carnitine	0.992053	0.758244	0.522498	0.815185
C14-Carnitine/C8-Carnitine	1.19306	0.040178	0.647383	0.0696447
C14-Carnitine/Glutamine/Lysine	1.15635	0.126982	0.609734	0.188373
C14-Carnitine/Histidine	1.45402	0.036583	0.650138	0.0641856
C14-Carnitine/Leucine/Isoleucine	0.907954	0.404512	0.560147	0.497191
C14-Carnitine/Methionine	1.21329	0.0427376	0.645546	0.0732798
C14-Carnitine/Ornithine	0.939948	0.928469	0.506887	0.946999
C14-Carnitine/Phenylalanine	0.965887	0.581324	0.539945	0.667399
C14-Carnitine/Proline	0.290314	3.81756e-05	0.867965	0.000381444
C14-Carnitine/Pyroglutamic acid	0.370362	3.10496e-07	0.86685	3.93054e-05
C14-Carnitine/Serine	1.13013	0.857512	0.513315	0.892436
C14-Carnitine/Threonine	1.31492	0.0070783	0.693297	0.0159977
C14-Carnitine/Tryptophan	1.12269	0.158371	0.602273	0.226741
C14-Carnitine/Tyrosine	0.844041	0.10612	0.616162	0.161662
C14-Carnitine/Valine	0.915609	0.281366	0.577594	0.368209
C16:1-Carnitine	1.24595	0.950619	0.505051	0.988482
C16:1-Carnitine/Alanine	1.39906	0.11019	0.626667	0.167219
C16:1-Carnitine/Arginine	1.58774	0.115082	0.616162	0.173262
C16:1-Carnitine/Asparagine	1.64358	0.068232	0.634343	0.109823
C16:1-Carnitine/C0-Carnitine	1.40184	0.142741	0.608081	0.20805
C16:1-Carnitine/C10:1-Carnitine	1.47413	0.0603101	0.638384	0.0989145
C16:1-Carnitine/C10:2-Carnitine	1.30197	0.131051	0.636555	0.193203
C16:1-Carnitine/C10-Carnitine	1.96138	0.000728606	0.748485	0.0027013
C16:1-Carnitine/C12:1-Carnitine	1.37985	0.0059404	0.704284	0.0139156
C16:1-Carnitine/C12:1OH-Carnitine	1.6945	0.115082	0.616162	0.173262
C16:1-Carnitine/C12-Carnitine	1.81586	0.000396196	0.7625	0.00174686
C16:1-Carnitine/C14:1-Carnitine	1.2206	0.383824	0.567182	0.476696
C16:1-Carnitine/C14:1OH-Carnitine	1.53949	0.0120194	0.684848	0.0248276
C16:1-Carnitine/C14:2-Carnitine	1.51774	0.0586955	0.640543	0.0964994
C16:1-Carnitine/C14-Carnitine	1.46392	0.0467436	0.646465	0.0791776
C16:1-Carnitine/C16-Carnitine	1.41388	0.0531663	0.642424	0.0886354
C16:1-Carnitine/C18:1-Carnitine	1.62076	0.00840303	0.693939	0.0184564
C16:1-Carnitine/C18:2-Carnitine	1.49179	0.131158	0.61233	0.1933
C16:1-Carnitine/C18-Carnitine	1.40539	0.145694	0.611905	0.211898
C16:1-Carnitine/C2-Carnitine	3.05528	0.00713493	0.69798	0.0161104
C16:1-Carnitine/C3-Carnitine	1.43381	0.0793173	0.629293	0.125289
C16:1-Carnitine/C4-Carnitine	1.22585	0.367368	0.566667	0.460106
C16:1-Carnitine/C5-Carnitine	1.48386	0.068232	0.634343	0.109823
C16:1-Carnitine/C5DC-Carnitine/C6OH-Carnitine	1.53605	0.0841431	0.627273	0.132034
C16:1-Carnitine/C5OH-Carnitine	1.45691	0.885104	0.511111	0.914663
C16:1-Carnitine/C6-Carnitine	2.01299	0.00240127	0.725	0.00662406
C16:1-Carnitine/C8:1-Carnitine	1.4556	0.0548825	0.641414	0.0911129
C16:1-Carnitine/C8-Carnitine	1.83977	0.000845977	0.745455	0.00300563
C16:1-Carnitine/Glutamine/Lysine	1.94876	0.895981	0.510101	0.921775
C16:1-Carnitine/Histidine	2.37197	0.00743471	0.69697	0.0166528
C16:1-Carnitine/Leucine/Isoleucine	1.26243	0.292434	0.577778	0.381308
C16:1-Carnitine/Methionine	2.00222	0.0370738	0.653535	0.0649749
C16:1-Carnitine/Ornithine	1.44132	0.068232	0.634343	0.109823
C16:1-Carnitine/Phenylalanine	1.34188	0.121567	0.614141	0.181472
C16:1-Carnitine/Proline	0.3132	0.000239456	0.837321	0.00124824
C16:1-Carnitine/Pyroglutamic acid	0.375698	2.55142e-07	0.878788	3.67482e-05
C16:1-Carnitine/Serine	1.95299	0.374728	0.565657	0.46809
C16:1-Carnitine/Threonine	2.05494	0.0175988	0.674747	0.0342675
C16:1-Carnitine/Tryptophan	1.70836	0.0184714	0.675026	0.0357034
C16:1-Carnitine/Tyrosine	1.23177	0.412877	0.560606	0.505513
C16:1-Carnitine/Valine	1.26957	0.131825	0.611111	0.194163
C16-Carnitine	0.823907	0.0119782	0.681818	0.0790359
C16-Carnitine/Alanine	0.906311	0.637304	0.537037	0.716439
C16-Carnitine/Arginine	1.06362	0.595125	0.538826	0.679232
C16-Carnitine/Asparagine	1.09281	0.284885	0.577652	0.372608
C16-Carnitine/C0-Carnitine	0.99123	0.787935	0.519886	0.837893
C16-Carnitine/C10:1-Carnitine	1.00275	0.622677	0.535985	0.704831
C16-Carnitine/C10:2-Carnitine	1.14906	0.550876	0.553571	0.638613
C16-Carnitine/C10-Carnitine	1.34024	0.0191702	0.669508	0.0368741
C16-Carnitine/C12:1-Carnitine	0.974555	0.798537	0.519062	0.845876
C16-Carnitine/C12:1OH-Carnitine	1.09257	0.737926	0.524621	0.798077
C16-Carnitine/C12-Carnitine	1.20648	0.0557008	0.639648	0.0923102
C16-Carnitine/C14:1-Carnitine	0.959575	0.515126	0.549499	0.603648
C16-Carnitine/C14:1OH-Carnitine	1.01869	0.434958	0.556818	0.526179
C16-Carnitine/C14:2-Carnitine	0.958326	0.798537	0.519062	0.845876
C16-Carnitine/C14-Carnitine	1.01002	0.595125	0.538826	0.679232
C16-Carnitine/C16:1-Carnitine	0.930742	0.0531663	0.642424	0.0886354
C16-Carnitine/C18:1-Carnitine	1.16567	0.0784389	0.628543	0.124067
C16-Carnitine/C18:2-Carnitine	0.951173	0.549407	0.544444	0.637376
C16-Carnitine/C18-Carnitine	0.911532	0.957679	0.504598	0.969903
C16-Carnitine/C2-Carnitine	2.21777	0.0732776	0.629735	0.116797
C16-Carnitine/C3-Carnitine	1.04675	0.419679	0.558712	0.512127
C16-Carnitine/C4-Carnitine	0.86961	0.622677	0.535985	0.704831
C16-Carnitine/C5-Carnitine	1.03453	0.631983	0.535038	0.711973
C16-Carnitine/C5DC-Carnitine/C6OH-Carnitine	1.0494	0.718216	0.526515	0.782595
C16-Carnitine/C5OH-Carnitine	0.92544	0.0711969	0.630682	0.114054
C16-Carnitine/C6-Carnitine	1.31901	0.0311573	0.657227	0.0558969
C16-Carnitine/C8:1-Carnitine	1.02513	0.747847	0.523674	0.806745
C16-Carnitine/C8-Carnitine	1.19148	0.0821031	0.625947	0.129046
C16-Carnitine/Glutamine/Lysine	1.20339	0.261906	0.581439	0.346078
C16-Carnitine/Histidine	1.44837	0.017239	0.672348	0.0336497
C16-Carnitine/Leucine/Isoleucine	0.88111	0.650768	0.533144	0.727617
C16-Carnitine/Methionine	1.24643	0.102335	0.618371	0.156549
C16-Carnitine/Ornithine	0.960933	0.96337	0.503788	0.973612
C16-Carnitine/Phenylalanine	0.912603	0.911193	0.508523	0.933585
C16-Carnitine/Proline	0.275888	9.98419e-05	0.852273	0.000687952
C16-Carnitine/Pyroglutamic acid	0.354837	3.20692e-07	0.869318	3.93054e-05
C16-Carnitine/Serine	1.16962	0.787935	0.519886	0.837893
C16-Carnitine/Threonine	1.33527	0.00919716	0.688447	0.0199608
C16-Carnitine/Tryptophan	1.08344	0.15838	0.603128	0.226741
C16-Carnitine/Tyrosine	0.824291	0.368744	0.565341	0.461342
C16-Carnitine/Valine	0.900381	0.718216	0.526515	0.782595
C18:1-Carnitine	0.744889	3.09845e-05	0.801136	0.000943737
C18:1-Carnitine/Alanine	0.77115	0.310171	0.579012	0.400718
C18:1-Carnitine/Arginine	0.883892	0.178637	0.597538	0.251276
C18:1-Carnitine/Asparagine	0.918808	0.136408	0.607955	0.199922
C18:1-Carnitine/C0-Carnitine	0.800598	0.679365	0.530303	0.750411
C18:1-Carnitine/C10:1-Carnitine	0.843903	0.102335	0.618371	0.156549
C18:1-Carnitine/C10:2-Carnitine	0.907492	0.362005	0.581349	0.454417
C18:1-Carnitine/C10-Carnitine	1.03783	0.182912	0.596591	0.256303
C18:1-Carnitine/C12:1-Carnitine	0.873939	0.536608	0.545455	0.624509
C18:1-Carnitine/C12:1OH-Carnitine	0.926507	0.214979	0.589962	0.292694
C18:1-Carnitine/C12-Carnitine	0.983687	0.701962	0.52832	0.768761
C18:1-Carnitine/C14:1-Carnitine	0.910764	0.0474552	0.649611	0.08024
C18:1-Carnitine/C14:1OH-Carnitine	0.887438	0.474531	0.552083	0.565841
C18:1-Carnitine/C14:2-Carnitine	0.756201	0.247968	0.584555	0.33023
C18:1-Carnitine/C14-Carnitine	0.85086	0.150771	0.604167	0.217683
C18:1-Carnitine/C16:1-Carnitine	0.708008	0.00840303	0.693939	0.0184564
C18:1-Carnitine/C16-Carnitine	0.860748	0.0784389	0.628543	0.124067
C18:1-Carnitine/C18:2-Carnitine	0.818338	0.12566	0.611926	0.186644
C18:1-Carnitine/C18-Carnitine	0.832901	0.12967	0.614444	0.191762
C18:1-Carnitine/C2-Carnitine	1.77671	0.196192	0.59375	0.271787
C18:1-Carnitine/C3-Carnitine	0.835371	0.869715	0.512311	0.90237
C18:1-Carnitine/C4-Carnitine	0.718512	0.334827	0.570076	0.4262
C18:1-Carnitine/C5-Carnitine	0.848264	0.650768	0.533144	0.727617
C18:1-Carnitine/C5DC-Carnitine/C6OH-Carnitine	0.906997	0.0453877	0.644886	0.0771237
C18:1-Carnitine/C5OH-Carnitine	0.89346	0.00133554	0.732008	0.00415163
C18:1-Carnitine/C6-Carnitine	1.05178	0.168734	0.600586	0.239759
C18:1-Carnitine/C8:1-Carnitine	0.887101	0.154535	0.60322	0.222248
C18:1-Carnitine/C8-Carnitine	0.980153	0.650768	0.533144	0.727617
C18:1-Carnitine/Glutamine/Lysine	0.991211	0.0059782	0.698864	0.0139766
C18:1-Carnitine/Histidine	1.20139	0.235029	0.586174	0.315741
C18:1-Carnitine/Leucine/Isoleucine	0.741357	0.0917717	0.622159	0.142221
C18:1-Carnitine/Methionine	1.06572	0.880056	0.511364	0.910912
C18:1-Carnitine/Ornithine	0.812791	0.224844	0.588068	0.303949
C18:1-Carnitine/Phenylalanine	0.776088	0.30919	0.573864	0.399668
C18:1-Carnitine/Proline	0.283047	1.9658e-05	0.886364	0.000279744
C18:1-Carnitine/Pyroglutamic acid	0.320005	3.70197e-08	0.897727	1.37528e-05
C18:1-Carnitine/Serine	0.973576	0.219872	0.589015	0.298245
C18:1-Carnitine/Threonine	1.07175	0.250911	0.583333	0.333374
C18:1-Carnitine/Tryptophan	0.851039	0.893136	0.510264	0.919445
C18:1-Carnitine/Tyrosine	0.697069	0.026141	0.660985	0.0480279
C18:1-Carnitine/Valine	0.750372	0.119968	0.612689	0.179536
C18:2-Carnitine	0.824243	0.143119	0.607038	0.399117
C18:2-Carnitine/Alanine	0.992985	0.663299	0.534615	0.736775
C18:2-Carnitine/Arginine	1.08086	0.638226	0.534702	0.716629
C18:2-Carnitine/Asparagine	1.0438	0.347033	0.568915	0.439853
C18:2-Carnitine/C0-Carnitine	1.0017	0.840303	0.515152	0.880115
C18:2-Carnitine/C10:1-Carnitine	0.993314	0.716821	0.526882	0.781613
C18:2-Carnitine/C10:2-Carnitine	0.999157	1	0.5	1
C18:2-Carnitine/C10-Carnitine	1.36903	0.0150363	0.677419	0.0300285
C18:2-Carnitine/C12:1-Carnitine	1.08025	0.972554	0.50303	0.980392
C18:2-Carnitine/C12:1OH-Carnitine	1.06793	0.925081	0.507331	0.945299
C18:2-Carnitine/C12-Carnitine	1.18052	0.167067	0.601815	0.237603
C18:2-Carnitine/C14:1-Carnitine	1.1449	0.490276	0.552874	0.581118
C18:2-Carnitine/C14:1OH-Carnitine	1.04003	0.347033	0.568915	0.439853
C18:2-Carnitine/C14:2-Carnitine	1.076	0.885104	0.511111	0.914663
C18:2-Carnitine/C14-Carnitine	1.07707	0.726882	0.525904	0.790407
C18:2-Carnitine/C16:1-Carnitine	1.05336	0.131158	0.61233	0.1933
C18:2-Carnitine/C16-Carnitine	1.03248	0.549407	0.544444	0.637376
C18:2-Carnitine/C18:1-Carnitine	1.20879	0.12566	0.611926	0.186644
C18:2-Carnitine/C18-Carnitine	0.975917	0.837817	0.516092	0.878285
C18:2-Carnitine/C2-Carnitine	2.51695	0.129012	0.610948	0.191026
C18:2-Carnitine/C3-Carnitine	1.13248	0.554465	0.5435	0.642576
C18:2-Carnitine/C4-Carnitine	0.955712	0.667284	0.531769	0.740336
C18:2-Carnitine/C5-Carnitine	1.10465	0.667284	0.531769	0.740336
C18:2-Carnitine/C5DC-Carnitine/C6OH-Carnitine	1.00815	0.76758	0.521994	0.82124
C18:2-Carnitine/C5OH-Carnitine	0.923256	0.170612	0.600196	0.241849
C18:2-Carnitine/C6-Carnitine	1.3967	0.0325297	0.657258	0.0581255
C18:2-Carnitine/C8:1-Carnitine	1.00104	0.76758	0.521994	0.82124
C18:2-Carnitine/C8-Carnitine	1.23093	0.0905225	0.623656	0.14056
C18:2-Carnitine/Glutamine/Lysine	1.10218	0.600338	0.538612	0.682796
C18:2-Carnitine/Histidine	1.47694	0.154454	0.604106	0.222248
C18:2-Carnitine/Leucine/Isoleucine	0.936071	0.412526	0.560117	0.505214
C18:2-Carnitine/Methionine	1.19806	0.170612	0.600196	0.241849
C18:2-Carnitine/Ornithine	0.997122	0.935758	0.506354	0.952798
C18:2-Carnitine/Phenylalanine	1.01506	0.798537	0.519062	0.845876
C18:2-Carnitine/Proline	0.244027	4.28424e-05	0.875598	0.000401072
C18:2-Carnitine/Pyroglutamic acid	0.419136	1.82448e-05	0.812317	0.00027342
C18:2-Carnitine/Serine	1.12706	0.716821	0.526882	0.781613
C18:2-Carnitine/Threonine	1.27305	0.109907	0.616813	0.166897
C18:2-Carnitine/Tryptophan	1.14235	0.453236	0.555556	0.545098
C18:2-Carnitine/Tyrosine	0.885346	0.197177	0.59433	0.272833
C18:2-Carnitine/Valine	0.919356	0.581783	0.540567	0.667765
C18-Carnitine	0.898407	0.0797816	0.632222	0.296043
C18-Carnitine/Alanine	0.948588	0.897988	0.511111	0.922242
C18-Carnitine/Arginine	1.14874	0.501144	0.551111	0.590319
C18-Carnitine/Asparagine	1.16902	0.491783	0.552222	0.582178
C18-Carnitine/C0-Carnitine	1.02905	0.641424	0.535556	0.719539
C18-Carnitine/C10:1-Carnitine	1.06441	0.739399	0.525556	0.798537
C18-Carnitine/C10:2-Carnitine	1.04312	0.970278	0.504525	0.978305
C18-Carnitine/C10-Carnitine	1.43086	0.00946827	0.695556	0.0204558
C18-Carnitine/C12:1-Carnitine	1.10604	0.509546	0.550575	0.59814
C18-Carnitine/C12:1OH-Carnitine	1.13239	0.579294	0.542222	0.666034
C18-Carnitine/C12-Carnitine	1.29566	0.034422	0.66092	0.0611389
C18-Carnitine/C14:1-Carnitine	1.15996	1	0.500639	1
C18-Carnitine/C14:1OH-Carnitine	1.07884	0.264326	0.584444	0.349178
C18-Carnitine/C14:2-Carnitine	0.992738	0.549241	0.545977	0.63734
C18-Carnitine/C14-Carnitine	1.07493	0.589451	0.541111	0.674754
C18-Carnitine/C16:1-Carnitine	0.967893	0.145694	0.611905	0.211898
C18-Carnitine/C16-Carnitine	1.04471	0.957679	0.504598	0.969903
C18-Carnitine/C18:1-Carnitine	1.25722	0.12967	0.614444	0.191762
C18-Carnitine/C18:2-Carnitine	1.08076	0.837817	0.516092	0.878285
C18-Carnitine/C2-Carnitine	2.5259	0.0451462	0.651111	0.0769116
C18-Carnitine/C3-Carnitine	1.11777	0.332855	0.573333	0.424258
C18-Carnitine/C4-Carnitine	0.956071	0.876635	0.512222	0.908954
C18-Carnitine/C5-Carnitine	1.13164	0.395267	0.564444	0.488991
C18-Carnitine/C5DC-Carnitine/C6OH-Carnitine	1.09597	0.830255	0.516667	0.872089
C18-Carnitine/C5OH-Carnitine	1.03634	0.19073	0.598889	0.265379
C18-Carnitine/C6-Carnitine	1.53465	0.00711852	0.704598	0.016081
C18-Carnitine/C8:1-Carnitine	1.02306	0.982307	0.502222	0.987913
C18-Carnitine/C8-Carnitine	1.28292	0.0138316	0.685556	0.0279752
C18-Carnitine/Glutamine/Lysine	1.34092	0.355472	0.57	0.448239
C18-Carnitine/Histidine	1.60448	0.0122119	0.688889	0.0252034
C18-Carnitine/Leucine/Isoleucine	1.00284	0.923442	0.507778	0.943897
C18-Carnitine/Methionine	1.3818	0.0536853	0.645556	0.0894378
C18-Carnitine/Ornithine	1.09318	0.290472	0.58	0.379081
C18-Carnitine/Phenylalanine	1.05586	0.501144	0.551111	0.590319
C18-Carnitine/Proline	0.402226	0.000356361	0.845029	0.00161323
C18-Carnitine/Pyroglutamic acid	0.39029	3.09389e-06	0.851111	0.000119555
C18-Carnitine/Serine	1.28015	0.630876	0.536667	0.711401
C18-Carnitine/Threonine	1.42579	0.0314656	0.662222	0.0563512
C18-Carnitine/Tryptophan	1.18019	0.258659	0.586207	0.342453
C18-Carnitine/Tyrosine	0.914771	0.56922	0.543333	0.656676
C18-Carnitine/Valine	1.00495	0.994102	0.501111	0.997283
C2-Carnitine	0.742391	0.00423834	0.705234	0.0407661
C2-Carnitine/Alanine	0.625115	0.00451417	0.717857	0.0111517
C2-Carnitine/Arginine	0.946624	0.0929563	0.620753	0.143729
C2-Carnitine/Asparagine	1.03023	0.0576933	0.636364	0.095082
C2-Carnitine/C0-Carnitine	0.726234	0.00128665	0.730946	0.00402862
C2-Carnitine/C10:1-Carnitine	0.766723	0.040178	0.647383	0.0696447
C2-Carnitine/C10:2-Carnitine	0.515995	0.00571128	0.740602	0.0135118
C2-Carnitine/C10-Carnitine	0.968615	0.434043	0.556474	0.525874
C2-Carnitine/C12:1-Carnitine	0.68738	0.00647447	0.69697	0.0148734
C2-Carnitine/C12:1OH-Carnitine	1.20315	0.036583	0.650138	0.0641856
C2-Carnitine/C12-Carnitine	0.860741	0.147076	0.605114	0.213243
C2-Carnitine/C14:1-Carnitine	0.649734	0.0182144	0.676724	0.0353647
C2-Carnitine/C14:1OH-Carnitine	0.79029	0.100687	0.617998	0.154277
C2-Carnitine/C14:2-Carnitine	0.760914	0.0279585	0.659091	0.0509341
C2-Carnitine/C14-Carnitine	0.780149	0.0343417	0.651974	0.0610191
C2-Carnitine/C16:1-Carnitine	0.635161	0.00713493	0.69798	0.0161104
C2-Carnitine/C16-Carnitine	0.675668	0.0732776	0.629735	0.116797
C2-Carnitine/C18:1-Carnitine	0.86896	0.196192	0.59375	0.271787
C2-Carnitine/C18:2-Carnitine	0.862903	0.129012	0.610948	0.191026
C2-Carnitine/C18-Carnitine	0.732593	0.0451462	0.651111	0.0769116
C2-Carnitine/C3-Carnitine	0.774872	0.00407006	0.706152	0.010203
C2-Carnitine/C4-Carnitine	0.597772	0.000139605	0.773186	0.000837809
C2-Carnitine/C5-Carnitine	0.721103	0.00889168	0.687787	0.0193508
C2-Carnitine/C5DC-Carnitine/C6OH-Carnitine	0.852162	0.040178	0.647383	0.0696447
C2-Carnitine/C5OH-Carnitine	0.841108	0.00147038	0.728191	0.00445708
C2-Carnitine/C6-Carnitine	1.03642	0.818381	0.517045	0.863241
C2-Carnitine/C8:1-Carnitine	0.735657	0.0685956	0.630854	0.110259
C2-Carnitine/C8-Carnitine	0.949929	0.154587	0.602388	0.222248
C2-Carnitine/Glutamine/Lysine	1.89984	0.0111092	0.682277	0.0232506
C2-Carnitine/Histidine	1.07048	0.218267	0.588613	0.296407
C2-Carnitine/Leucine/Isoleucine	0.64366	0.00630255	0.696051	0.0145276
C2-Carnitine/Methionine	1.32706	0.0904879	0.621671	0.140552
C2-Carnitine/Ornithine	0.75	0.0440682	0.644628	0.0753169
C2-Carnitine/Phenylalanine	0.756508	0.013805	0.676768	0.0279333
C2-Carnitine/Proline	0.153815	7.6405e-07	0.941558	6.05255e-05
C2-Carnitine/Pyroglutamic acid	0.186806	3.76156e-08	0.894399	1.37528e-05
C2-Carnitine/Serine	1.1879	0.0454337	0.64371	0.0771237
C2-Carnitine/Threonine	1.15043	0.298906	0.574839	0.387746
C2-Carnitine/Tryptophan	1.09884	0.0996073	0.619318	0.152868
C2-Carnitine/Tyrosine	0.700883	0.00140661	0.729109	0.00431051
C2-Carnitine/Valine	0.651408	0.00247342	0.717172	0.00679155
C3-Carnitine	0.649225	0.078926	0.626263	0.295821
C3-Carnitine/Alanine	0.650388	0.065194	0.641667	0.105657
C3-Carnitine/Arginine	0.903635	0.419124	0.55831	0.511976
C3-Carnitine/Asparagine	0.95994	0.472652	0.551882	0.564026
C3-Carnitine/C0-Carnitine	0.831863	0.287134	0.576676	0.375136
C3-Carnitine/C10:1-Carnitine	0.830003	0.441616	0.555556	0.532741
C3-Carnitine/C10:2-Carnitine	0.436161	0.0221957	0.699248	0.041731
C3-Carnitine/C10-Carnitine	1.05824	0.616967	0.536272	0.699199
C3-Carnitine/C12:1-Carnitine	0.734592	0.235029	0.586174	0.315741
C3-Carnitine/C12:1OH-Carnitine	1.12008	0.323405	0.571166	0.414119
C3-Carnitine/C12-Carnitine	0.891566	0.859397	0.513258	0.893615
C3-Carnitine/C14:1-Carnitine	0.62426	0.127607	0.614224	0.189181
C3-Carnitine/C14:1OH-Carnitine	0.733071	0.529743	0.545455	0.617414
C3-Carnitine/C14:2-Carnitine	0.760723	0.361795	0.566288	0.454417
C3-Carnitine/C14-Carnitine	0.75254	0.390209	0.561983	0.483111
C3-Carnitine/C16:1-Carnitine	0.582346	0.0793173	0.629293	0.125289
C3-Carnitine/C16-Carnitine	0.672946	0.419679	0.558712	0.512127
C3-Carnitine/C18:1-Carnitine	0.86228	0.869715	0.512311	0.90237
C3-Carnitine/C18:2-Carnitine	0.791593	0.554465	0.5435	0.642576
C3-Carnitine/C18-Carnitine	0.754201	0.332855	0.573333	0.424258
C3-Carnitine/C2-Carnitine	1.55631	0.00407006	0.706152	0.010203
C3-Carnitine/C4-Carnitine	0.747561	0.00560417	0.698806	0.0132785
C3-Carnitine/C5-Carnitine	0.820799	0.362539	0.565657	0.454417
C3-Carnitine/C5DC-Carnitine/C6OH-Carnitine	0.829523	0.298906	0.574839	0.387746
C3-Carnitine/C5OH-Carnitine	0.692876	0.0454337	0.64371	0.0771237
C3-Carnitine/C6-Carnitine	1.25095	0.139896	0.607008	0.204278
C3-Carnitine/C8:1-Carnitine	0.724498	0.419124	0.55831	0.511976
C3-Carnitine/C8-Carnitine	0.941404	0.959088	0.504132	0.969903
C3-Carnitine/Glutamine/Lysine	1.59654	0.147292	0.604224	0.213243
C3-Carnitine/Histidine	1.1895	0.777838	0.520661	0.829706
C3-Carnitine/Leucine/Isoleucine	0.695331	0.218267	0.588613	0.296407
C3-Carnitine/Methionine	1.27331	0.758244	0.522498	0.815185
C3-Carnitine/Ornithine	0.756731	0.287134	0.576676	0.375136
C3-Carnitine/Phenylalanine	0.814076	0.317161	0.572084	0.407865
C3-Carnitine/Proline	0.199641	5.86238e-06	0.904762	0.000167855
C3-Carnitine/Pyroglutamic acid	0.210996	4.97718e-07	0.860422	4.46349e-05
C3-Carnitine/Serine	1.07918	0.41178	0.559229	0.50482
C3-Carnitine/Threonine	1.15429	0.857512	0.513315	0.892436
C3-Carnitine/Tryptophan	1.03124	0.586066	0.539773	0.671869
C3-Carnitine/Tyrosine	0.708173	0.041441	0.646465	0.0714433
C3-Carnitine/Valine	0.749065	0.114701	0.613407	0.172797
C4-Carnitine	0.856718	0.264538	0.580349	0.566443
C4-Carnitine/Alanine	0.904297	0.931798	0.507143	0.949612
C4-Carnitine/Arginine	1.19154	0.738805	0.524334	0.798077
C4-Carnitine/Asparagine	1.26142	0.563871	0.541781	0.651295
C4-Carnitine/C0-Carnitine	1.11716	0.147292	0.604224	0.213243
C4-Carnitine/C10:1-Carnitine	1.09851	0.496697	0.549128	0.585661
C4-Carnitine/C10:2-Carnitine	0.615774	0.368319	0.578947	0.461175
C4-Carnitine/C10-Carnitine	1.44713	0.00793873	0.690542	0.0175747
C4-Carnitine/C12:1-Carnitine	1.00595	0.838834	0.515152	0.878964
C4-Carnitine/C12:1OH-Carnitine	1.52486	0.768022	0.521579	0.82124
C4-Carnitine/C12-Carnitine	1.21173	0.107968	0.616477	0.164214
C4-Carnitine/C14:1-Carnitine	0.853628	0.598107	0.539871	0.681629
C4-Carnitine/C14:1OH-Carnitine	1.00048	0.304912	0.573921	0.39446
C4-Carnitine/C14:2-Carnitine	1.02852	0.75781	0.522727	0.815185
C4-Carnitine/C14-Carnitine	0.987351	0.599025	0.538108	0.681629
C4-Carnitine/C16:1-Carnitine	0.83692	0.367368	0.566667	0.460106
C4-Carnitine/C16-Carnitine	0.910886	0.622677	0.535985	0.704831
C4-Carnitine/C18:1-Carnitine	1.22266	0.334827	0.570076	0.4262
C4-Carnitine/C18:2-Carnitine	1.07817	0.667284	0.531769	0.740336
C4-Carnitine/C18-Carnitine	1.03852	0.876635	0.512222	0.908954
C4-Carnitine/C2-Carnitine	2.15769	0.000139605	0.773186	0.000837809
C4-Carnitine/C3-Carnitine	1.24676	0.00560417	0.698806	0.0132785
C4-Carnitine/C5-Carnitine	1.10164	0.078926	0.626263	0.124713
C4-Carnitine/C5DC-Carnitine/C6OH-Carnitine	1.10081	0.729147	0.525253	0.791422
C4-Carnitine/C5OH-Carnitine	0.940672	0.190841	0.594123	0.265379
C4-Carnitine/C6-Carnitine	1.60126	0.000600701	0.748106	0.00234604
C4-Carnitine/C8:1-Carnitine	0.956977	0.607966	0.53719	0.690316
C4-Carnitine/C8-Carnitine	1.27989	0.0560245	0.637282	0.0925562
C4-Carnitine/Glutamine/Lysine	1.99594	0.41178	0.559229	0.50482
C4-Carnitine/Histidine	1.60444	0.0904879	0.621671	0.140552
C4-Carnitine/Leucine/Isoleucine	0.941326	0.96931	0.503214	0.977744
C4-Carnitine/Methionine	1.65942	0.41178	0.559229	0.50482
C4-Carnitine/Ornithine	1.01213	1	0.500459	1
C4-Carnitine/Phenylalanine	1.09369	0.877694	0.511478	0.909258
C4-Carnitine/Proline	0.231282	1.03461e-05	0.893939	0.000217589
C4-Carnitine/Pyroglutamic acid	0.27229	2.70947e-07	0.868687	3.78767e-05
C4-Carnitine/Serine	1.41061	1	0.500459	1
C4-Carnitine/Threonine	1.54226	0.10612	0.616162	0.161662
C4-Carnitine/Tryptophan	1.33211	0.482676	0.551136	0.573683
C4-Carnitine/Tyrosine	0.960061	0.323405	0.571166	0.414119
C4-Carnitine/Valine	0.973006	0.959088	0.504132	0.969903
C5-Carnitine	0.787378	0.0148241	0.674931	0.0903034
C5-Carnitine/Alanine	0.875647	0.103933	0.625	0.158637
C5-Carnitine/Arginine	1.04314	0.787688	0.519743	0.837893
C5-Carnitine/Asparagine	1.10865	0.847455	0.514233	0.884732
C5-Carnitine/C0-Carnitine	0.991521	0.918284	0.507805	0.938826
C5-Carnitine/C10:1-Carnitine	1.01609	0.777838	0.520661	0.829706
C5-Carnitine/C10:2-Carnitine	0.710112	0.162049	0.62218	0.231435
C5-Carnitine/C10-Carnitine	1.34347	0.013805	0.676768	0.0279333
C5-Carnitine/C12:1-Carnitine	0.972508	0.361795	0.566288	0.454417
C5-Carnitine/C12:1OH-Carnitine	1.15904	0.758244	0.522498	0.815185
C5-Carnitine/C12-Carnitine	1.15666	0.219872	0.589015	0.298245
C5-Carnitine/C14:1-Carnitine	0.837687	0.250918	0.586207	0.333374
C5-Carnitine/C14:1OH-Carnitine	0.952081	0.877694	0.511478	0.909258
C5-Carnitine/C14:2-Carnitine	0.937388	0.911193	0.508523	0.933585
C5-Carnitine/C14-Carnitine	0.983294	0.513081	0.547291	0.601399
C5-Carnitine/C16:1-Carnitine	0.807119	0.068232	0.634343	0.109823
C5-Carnitine/C16-Carnitine	0.884215	0.631983	0.535038	0.711973
C5-Carnitine/C18:1-Carnitine	1.12584	0.650768	0.533144	0.727617
C5-Carnitine/C18:2-Carnitine	1.04785	0.667284	0.531769	0.740336
C5-Carnitine/C18-Carnitine	0.918444	0.395267	0.564444	0.488991
C5-Carnitine/C2-Carnitine	2.20388	0.00889168	0.687787	0.0193508
C5-Carnitine/C3-Carnitine	1.10303	0.362539	0.565657	0.454417
C5-Carnitine/C4-Carnitine	0.883629	0.078926	0.626263	0.124713
C5-Carnitine/C5DC-Carnitine/C6OH-Carnitine	0.987505	0.626025	0.535354	0.706936
C5-Carnitine/C5OH-Carnitine	0.865581	0.0159089	0.673095	0.0314538
C5-Carnitine/C6-Carnitine	1.43461	0.0085164	0.690341	0.0186623
C5-Carnitine/C8:1-Carnitine	0.944762	0.827417	0.51607	0.870069
C5-Carnitine/C8-Carnitine	1.19413	0.147292	0.604224	0.213243
C5-Carnitine/Glutamine/Lysine	1.64204	0.0811369	0.625344	0.127824
C5-Carnitine/Histidine	1.40954	0.204219	0.591368	0.280455
C5-Carnitine/Leucine/Isoleucine	0.850615	0.174022	0.597796	0.245803
C5-Carnitine/Methionine	1.37997	0.63514	0.534435	0.714175
C5-Carnitine/Ornithine	0.913435	0.496697	0.549128	0.585661
C5-Carnitine/Phenylalanine	0.939595	0.672144	0.530762	0.743472
C5-Carnitine/Proline	0.279941	2.77554e-05	0.874459	0.00033063
C5-Carnitine/Pyroglutamic acid	0.306806	4.67568e-08	0.891644	1.58739e-05
C5-Carnitine/Serine	1.18182	0.555241	0.5427	0.642576
C5-Carnitine/Threonine	1.31834	0.126982	0.609734	0.188373
C5-Carnitine/Tryptophan	1.14368	0.568142	0.541667	0.655857
C5-Carnitine/Tyrosine	0.834742	0.0159089	0.673095	0.0314538
C5-Carnitine/Valine	0.907455	0.0256509	0.660239	0.0472004
C5DC-Carnitine/C6OH-Carnitine	0.771607	8.69872e-05	0.781451	0.00171858
C5DC-Carnitine/C6OH-Carnitine/Alanine	0.922818	0.570062	0.544048	0.657487
C5DC-Carnitine/C6OH-Carnitine/Arginine	1.01622	0.887815	0.51056	0.915355
C5DC-Carnitine/C6OH-Carnitine/Asparagine	1.05892	0.317161	0.572084	0.407865
C5DC-Carnitine/C6OH-Carnitine/C0-Carnitine	1.03838	0.817439	0.516988	0.86263
C5DC-Carnitine/C6OH-Carnitine/C10:1-Carnitine	1.0143	0.690956	0.528926	0.759664
C5DC-Carnitine/C6OH-Carnitine/C10:2-Carnitine	0.94102	0.720581	0.531955	0.784453
C5DC-Carnitine/C6OH-Carnitine/C10-Carnitine	1.30017	0.00856325	0.688705	0.0187046
C5DC-Carnitine/C6OH-Carnitine/C12:1-Carnitine	0.994326	0.737926	0.524621	0.798077
C5DC-Carnitine/C6OH-Carnitine/C12:1OH-Carnitine	0.986136	0.928469	0.506887	0.946999
C5DC-Carnitine/C6OH-Carnitine/C12-Carnitine	1.19352	0.038767	0.649621	0.0675686
C5DC-Carnitine/C6OH-Carnitine/C14:1-Carnitine	0.97097	0.422831	0.560345	0.515683
C5DC-Carnitine/C6OH-Carnitine/C14:1OH-Carnitine	0.983788	0.918284	0.507805	0.938826
C5DC-Carnitine/C6OH-Carnitine/C14:2-Carnitine	0.911183	0.869715	0.512311	0.90237
C5DC-Carnitine/C6OH-Carnitine/C14-Carnitine	0.966859	0.827417	0.51607	0.870069
C5DC-Carnitine/C6OH-Carnitine/C16:1-Carnitine	0.96625	0.0841431	0.627273	0.132034
C5DC-Carnitine/C6OH-Carnitine/C16-Carnitine	0.961574	0.718216	0.526515	0.782595
C5DC-Carnitine/C6OH-Carnitine/C18:1-Carnitine	1.17417	0.0453877	0.644886	0.0771237
C5DC-Carnitine/C6OH-Carnitine/C18:2-Carnitine	0.927985	0.76758	0.521994	0.82124
C5DC-Carnitine/C6OH-Carnitine/C18-Carnitine	0.911166	0.830255	0.516667	0.872089
C5DC-Carnitine/C6OH-Carnitine/C2-Carnitine	2.29648	0.040178	0.647383	0.0696447
C5DC-Carnitine/C6OH-Carnitine/C3-Carnitine	1.09592	0.298906	0.574839	0.387746
C5DC-Carnitine/C6OH-Carnitine/C4-Carnitine	0.902774	0.729147	0.525253	0.791422
C5DC-Carnitine/C6OH-Carnitine/C5-Carnitine	1.03691	0.626025	0.535354	0.706936
C5DC-Carnitine/C6OH-Carnitine/C5OH-Carnitine	0.832749	0.0103208	0.684114	0.0218506
C5DC-Carnitine/C6OH-Carnitine/C6-Carnitine	1.32906	0.0340788	0.653409	0.0606654
C5DC-Carnitine/C6OH-Carnitine/C8:1-Carnitine	1.00792	0.867592	0.512397	0.900757
C5DC-Carnitine/C6OH-Carnitine/C8-Carnitine	1.15502	0.218267	0.588613	0.296407
C5DC-Carnitine/C6OH-Carnitine/Glutamine/Lysine	1.15827	0.036583	0.650138	0.0641856
C5DC-Carnitine/C6OH-Carnitine/Histidine	1.43568	0.0148241	0.674931	0.0296669
C5DC-Carnitine/C6OH-Carnitine/Leucine/Isoleucine	0.89351	0.464782	0.552801	0.556732
C5DC-Carnitine/C6OH-Carnitine/Methionine	1.20043	0.0389477	0.648301	0.0677345
C5DC-Carnitine/C6OH-Carnitine/Ornithine	0.954657	0.738805	0.524334	0.798077
C5DC-Carnitine/C6OH-Carnitine/Phenylalanine	0.925664	0.918284	0.507805	0.938826
C5DC-Carnitine/C6OH-Carnitine/Proline	0.314408	4.24074e-05	0.865801	0.000401072
C5DC-Carnitine/C6OH-Carnitine/Pyroglutamic acid	0.366919	5.02572e-08	0.890725	1.59248e-05
C5DC-Carnitine/C6OH-Carnitine/Serine	1.02475	0.938666	0.505969	0.954531
C5DC-Carnitine/C6OH-Carnitine/Threonine	1.29901	0.0060615	0.69697	0.0140813
C5DC-Carnitine/C6OH-Carnitine/Tryptophan	1.05646	0.334827	0.570076	0.4262
C5DC-Carnitine/C6OH-Carnitine/Tyrosine	0.818749	0.103375	0.61708	0.157835
C5DC-Carnitine/C6OH-Carnitine/Valine	0.912451	0.607966	0.53719	0.690316
C5OH-Carnitine	0.951416	0.616967	0.536272	0.817034
C5OH-Carnitine/Alanine	1.13478	0.279493	0.583333	0.366464
C5OH-Carnitine/Arginine	1.27849	0.0468347	0.642792	0.0792754
C5OH-Carnitine/Asparagine	1.33916	0.0070783	0.693297	0.0159977
C5OH-Carnitine/C0-Carnitine	1.27939	0.0497458	0.640955	0.0836666
C5OH-Carnitine/C10:1-Carnitine	1.31243	0.0216999	0.66483	0.040896
C5OH-Carnitine/C10:2-Carnitine	1.05421	0.522502	0.556391	0.610485
C5OH-Carnitine/C10-Carnitine	1.72361	3.43837e-05	0.797062	0.000366466
C5OH-Carnitine/C12:1-Carnitine	1.31245	0.014398	0.677083	0.0289115
C5OH-Carnitine/C12:1OH-Carnitine	1.251	0.199686	0.592287	0.275417
C5OH-Carnitine/C12-Carnitine	1.51404	0.000232679	0.766098	0.00121797
C5OH-Carnitine/C14:1-Carnitine	1.15571	0.382266	0.565733	0.475995
C5OH-Carnitine/C14:1OH-Carnitine	1.25773	0.0170629	0.671258	0.0333509
C5OH-Carnitine/C14:2-Carnitine	1.20469	0.0996073	0.619318	0.152868
C5OH-Carnitine/C14-Carnitine	1.23292	0.0248143	0.661157	0.0458741
C5OH-Carnitine/C16:1-Carnitine	1.30288	0.885104	0.511111	0.914663
C5OH-Carnitine/C16-Carnitine	1.21472	0.0711969	0.630682	0.114054
C5OH-Carnitine/C18:1-Carnitine	1.57945	0.00133554	0.732008	0.00415163
C5OH-Carnitine/C18:2-Carnitine	1.30912	0.170612	0.600196	0.241849
C5OH-Carnitine/C18-Carnitine	1.18612	0.19073	0.598889	0.265379
C5OH-Carnitine/C2-Carnitine	2.71386	0.00147038	0.728191	0.00445708
C5OH-Carnitine/C3-Carnitine	1.37533	0.0454337	0.64371	0.0771237
C5OH-Carnitine/C4-Carnitine	1.1249	0.190841	0.594123	0.265379
C5OH-Carnitine/C5-Carnitine	1.313	0.0159089	0.673095	0.0314538
C5OH-Carnitine/C5DC-Carnitine/C6OH-Carnitine	1.22397	0.0103208	0.684114	0.0218506
C5OH-Carnitine/C6-Carnitine	1.76776	0.000426452	0.754735	0.00184602
C5OH-Carnitine/C8:1-Carnitine	1.24497	0.0629496	0.633609	0.102501
C5OH-Carnitine/C8-Carnitine	1.52091	0.000210334	0.76584	0.00113218
C5OH-Carnitine/Glutamine/Lysine	1.49981	0.797573	0.518825	0.845876
C5OH-Carnitine/Histidine	1.82042	0.000677606	0.743802	0.00255203
C5OH-Carnitine/Leucine/Isoleucine	1.14729	0.434043	0.556474	0.525874
C5OH-Carnitine/Methionine	1.53246	0.00269161	0.715335	0.0072565
C5OH-Carnitine/Ornithine	1.15921	0.182288	0.59596	0.255579
C5OH-Carnitine/Phenylalanine	1.16732	0.072586	0.629017	0.115772
C5OH-Carnitine/Proline	0.391554	0.000191853	0.833333	0.00105786
C5OH-Carnitine/Pyroglutamic acid	0.404787	4.65495e-07	0.861341	4.33823e-05
C5OH-Carnitine/Serine	1.25969	0.100687	0.617998	0.154277
C5OH-Carnitine/Threonine	1.66495	0.000510035	0.749311	0.00208802
C5OH-Carnitine/Tryptophan	1.36667	0.0212878	0.666667	0.0402631
C5OH-Carnitine/Tyrosine	1.04146	0.681525	0.529844	0.752099
C5OH-Carnitine/Valine	1.16059	0.130207	0.608815	0.192197
C6-Carnitine	0.670946	0.00054513	0.75	0.00781353
C6-Carnitine/Alanine	0.642692	0.000673907	0.760714	0.00255203
C6-Carnitine/Arginine	0.828626	0.0212878	0.666667	0.0402631
C6-Carnitine/Asparagine	0.8907	0.0439922	0.645833	0.0753169
C6-Carnitine/C0-Carnitine	0.730517	0.0103095	0.685606	0.0218506
C6-Carnitine/C10:1-Carnitine	0.737364	0.00488406	0.703598	0.0119229
C6-Carnitine/C10:2-Carnitine	0.488495	0.00400357	0.752437	0.0100736
C6-Carnitine/C10-Carnitine	0.939827	0.256368	0.582386	0.340083
C6-Carnitine/C12:1-Carnitine	0.676143	0.0011296	0.737305	0.00366734
C6-Carnitine/C12:1OH-Carnitine	1.02389	0.0270366	0.660038	0.0494821
C6-Carnitine/C12-Carnitine	0.813391	0.0657068	0.634409	0.106226
C6-Carnitine/C14:1-Carnitine	0.631658	0.00571951	0.708705	0.0135181
C6-Carnitine/C14:1OH-Carnitine	0.729395	0.0497999	0.642045	0.0836983
C6-Carnitine/C14:2-Carnitine	0.683383	0.0228518	0.666016	0.0428123
C6-Carnitine/C14-Carnitine	0.712555	0.0166344	0.673295	0.0326303
C6-Carnitine/C16:1-Carnitine	0.522609	0.00240127	0.725	0.00662406
C6-Carnitine/C16-Carnitine	0.633194	0.0311573	0.657227	0.0558969
C6-Carnitine/C18:1-Carnitine	0.76568	0.168734	0.600586	0.239759
C6-Carnitine/C18:2-Carnitine	0.790117	0.0325297	0.657258	0.0581255
C6-Carnitine/C18-Carnitine	0.621233	0.00711852	0.704598	0.016081
C6-Carnitine/C2-Carnitine	1.28117	0.818381	0.517045	0.863241
C6-Carnitine/C3-Carnitine	0.789676	0.139896	0.607008	0.204278
C6-Carnitine/C4-Carnitine	0.625596	0.000600701	0.748106	0.00234604
C6-Carnitine/C5-Carnitine	0.731958	0.0085164	0.690341	0.0186623
C6-Carnitine/C5DC-Carnitine/C6OH-Carnitine	0.765342	0.0340788	0.653409	0.0606654
C6-Carnitine/C5OH-Carnitine	0.809018	0.000426452	0.754735	0.00184602
C6-Carnitine/C8:1-Carnitine	0.696122	0.0363586	0.651515	0.0641233
C6-Carnitine/C8-Carnitine	0.896075	0.0775882	0.627841	0.122762
C6-Carnitine/Glutamine/Lysine	1.49112	0.000839455	0.741477	0.00298871
C6-Carnitine/Histidine	0.976167	0.412159	0.559659	0.505025
C6-Carnitine/Leucine/Isoleucine	0.579759	0.0026004	0.717803	0.00705867
C6-Carnitine/Methionine	1.13567	0.126347	0.610795	0.187607
C6-Carnitine/Ornithine	0.675049	0.0154807	0.675189	0.0307478
C6-Carnitine/Phenylalanine	0.694777	0.00175104	0.726326	0.00515598
C6-Carnitine/Proline	0.16458	6.74278e-07	0.943723	5.62253e-05
C6-Carnitine/Pyroglutamic acid	0.205209	6.38659e-09	0.919508	7.58887e-06
C6-Carnitine/Serine	0.99536	0.0154807	0.675189	0.0307478
C6-Carnitine/Threonine	1.0046	0.245536	0.58428	0.327266
C6-Carnitine/Tryptophan	0.953491	0.0610562	0.636719	0.1
C6-Carnitine/Tyrosine	0.646475	8.04553e-05	0.785038	0.000591042
C6-Carnitine/Valine	0.619707	0.000170364	0.77178	0.000975459
C8:1-Carnitine	0.784422	0.00375157	0.707989	0.0365653
C8:1-Carnitine/Alanine	0.927305	0.549119	0.546429	0.63734
C8:1-Carnitine/Arginine	1.01103	1	0.500459	1
C8:1-Carnitine/Asparagine	1.06459	0.496697	0.549128	0.585661
C8:1-Carnitine/C0-Carnitine	0.994243	0.837423	0.515152	0.878065
C8:1-Carnitine/C10:1-Carnitine	1.00997	0.590144	0.539027	0.674754
C8:1-Carnitine/C10:2-Carnitine	0.977482	0.595346	0.546992	0.679232
C8:1-Carnitine/C10-Carnitine	1.30512	0.013805	0.676768	0.0279333
C8:1-Carnitine/C12:1-Carnitine	0.963919	0.973831	0.502841	0.981055
C8:1-Carnitine/C12:1OH-Carnitine	1.08824	0.70996	0.527089	0.775377
C8:1-Carnitine/C12-Carnitine	1.17882	0.0579507	0.637311	0.0953408
C8:1-Carnitine/C14:1-Carnitine	0.951876	0.520445	0.548491	0.60898
C8:1-Carnitine/C14:1OH-Carnitine	0.982705	0.938666	0.505969	0.954531
C8:1-Carnitine/C14:2-Carnitine	0.906428	0.79805	0.518939	0.845876
C8:1-Carnitine/C14-Carnitine	0.969387	0.758244	0.522498	0.815185
C8:1-Carnitine/C16:1-Carnitine	0.952184	0.0548825	0.641414	0.0911129
C8:1-Carnitine/C16-Carnitine	0.955612	0.747847	0.523674	0.806745
C8:1-Carnitine/C18:1-Carnitine	1.17179	0.154535	0.60322	0.222248
C8:1-Carnitine/C18:2-Carnitine	0.939765	0.76758	0.521994	0.82124
C8:1-Carnitine/C18-Carnitine	0.939272	0.982307	0.502222	0.987913
C8:1-Carnitine/C2-Carnitine	2.2009	0.0685956	0.630854	0.110259
C8:1-Carnitine/C3-Carnitine	1.05222	0.419124	0.55831	0.511976
C8:1-Carnitine/C4-Carnitine	0.872561	0.607966	0.53719	0.690316
C8:1-Carnitine/C5-Carnitine	1.02216	0.827417	0.51607	0.870069
C8:1-Carnitine/C5DC-Carnitine/C6OH-Carnitine	1.0291	0.867592	0.512397	0.900757
C8:1-Carnitine/C5OH-Carnitine	0.871038	0.0629496	0.633609	0.102501
C8:1-Carnitine/C6-Carnitine	1.3287	0.0363586	0.651515	0.0641233
C8:1-Carnitine/C8-Carnitine	1.15962	0.150906	0.603306	0.217746
C8:1-Carnitine/Glutamine/Lysine	1.17971	0.182288	0.59596	0.255579
C8:1-Carnitine/Histidine	1.45554	0.0354472	0.651056	0.0626322
C8:1-Carnitine/Leucine/Isoleucine	0.86268	0.329729	0.570248	0.420613
C8:1-Carnitine/Methionine	1.22883	0.130207	0.608815	0.192197
C8:1-Carnitine/Ornithine	0.939558	0.63514	0.534435	0.714175
C8:1-Carnitine/Phenylalanine	0.901891	0.897955	0.509642	0.922242
C8:1-Carnitine/Proline	0.293256	1.61328e-05	0.885281	0.000255539
C8:1-Carnitine/Pyroglutamic acid	0.352112	1.45606e-07	0.876951	2.90259e-05
C8:1-Carnitine/Serine	1.0653	0.857512	0.513315	0.892436
C8:1-Carnitine/Threonine	1.30166	0.0302093	0.655647	0.0543471
C8:1-Carnitine/Tryptophan	1.04867	0.315474	0.572917	0.406746
C8:1-Carnitine/Tyrosine	0.808719	0.199686	0.592287	0.275417
C8:1-Carnitine/Valine	0.876243	0.355819	0.566575	0.448239
C8-Carnitine	0.648993	1.84082e-05	0.807163	0.000841026
C8-Carnitine/Alanine	0.764353	0.0148825	0.686905	0.0297712
C8-Carnitine/Arginine	0.801645	0.0954785	0.619835	0.147197
C8-Carnitine/Asparagine	0.847619	0.133495	0.607897	0.195833
C8-Carnitine/C0-Carnitine	0.825814	0.496697	0.549128	0.585661
C8-Carnitine/C10:1-Carnitine	0.806715	0.0377496	0.649219	0.0659646
C8-Carnitine/C10:2-Carnitine	0.650584	0.00610226	0.738722	0.0141691
C8-Carnitine/C10-Carnitine	1.0943	0.0929563	0.620753	0.143729
C8-Carnitine/C12:1-Carnitine	0.812224	0.0072885	0.694129	0.0164026
C8-Carnitine/C12:1OH-Carnitine	0.937969	0.0389477	0.648301	0.0677345
C8-Carnitine/C12-Carnitine	0.955101	0.533103	0.545455	0.620887
C8-Carnitine/C14:1-Carnitine	0.755591	0.0132579	0.685345	0.027045
C8-Carnitine/C14:1OH-Carnitine	0.842894	0.054396	0.6382	0.0904633
C8-Carnitine/C14:2-Carnitine	0.771253	0.0352029	0.652462	0.0623396
C8-Carnitine/C14-Carnitine	0.749212	0.040178	0.647383	0.0696447
C8-Carnitine/C16:1-Carnitine	0.677961	0.000845977	0.745455	0.00300563
C8-Carnitine/C16-Carnitine	0.717693	0.0821031	0.625947	0.129046
C8-Carnitine/C18:1-Carnitine	0.836559	0.650768	0.533144	0.727617
C8-Carnitine/C18:2-Carnitine	0.801932	0.0905225	0.623656	0.14056
C8-Carnitine/C18-Carnitine	0.680317	0.0138316	0.685556	0.0279752
C8-Carnitine/C2-Carnitine	1.94199	0.154587	0.602388	0.222248
C8-Carnitine/C3-Carnitine	0.910775	0.959088	0.504132	0.969903
C8-Carnitine/C4-Carnitine	0.749644	0.0560245	0.637282	0.0925562
C8-Carnitine/C5-Carnitine	0.848959	0.147292	0.604224	0.213243
C8-Carnitine/C5DC-Carnitine/C6OH-Carnitine	0.778222	0.218267	0.588613	0.296407
C8-Carnitine/C5OH-Carnitine	0.766449	0.000210334	0.76584	0.00113218
C8-Carnitine/C6-Carnitine	1.18152	0.0775882	0.627841	0.122762
C8-Carnitine/C8:1-Carnitine	0.751975	0.150906	0.603306	0.217746
C8-Carnitine/Glutamine/Lysine	0.95373	0.0058288	0.697888	0.0136676
C8-Carnitine/Histidine	1.09362	0.700435	0.528007	0.767721
C8-Carnitine/Leucine/Isoleucine	0.673375	0.0216999	0.66483	0.040896
C8-Carnitine/Methionine	0.973107	0.626025	0.535354	0.706936
C8-Carnitine/Ornithine	0.734737	0.0312002	0.654729	0.0558969
C8-Carnitine/Phenylalanine	0.739722	0.0427376	0.645546	0.0732798
C8-Carnitine/Proline	0.268824	1.29341e-05	0.88961	0.000236509
C8-Carnitine/Pyroglutamic acid	0.285378	1.06705e-08	0.910009	8.45281e-06
C8-Carnitine/Serine	0.819136	0.12382	0.610652	0.184199
C8-Carnitine/Threonine	0.992829	0.729147	0.525253	0.791422
C8-Carnitine/Tryptophan	0.850278	0.482676	0.551136	0.573683
C8-Carnitine/Tyrosine	0.667938	0.000199938	0.766758	0.0010898
C8-Carnitine/Valine	0.722929	0.00191233	0.722681	0.00549691
Creatinine/Alanine	1.23698	0.233896	0.591667	0.314575
Glutamine/Lysine	0.885264	0.154587	0.602388	0.420516
Glutamine/Lysine/Alanine	1.12234	0.469332	0.555952	0.561474
Glutamine/Lysine/Arginine	1.13326	0.0611552	0.634527	0.100024
Glutamine/Lysine/Asparagine	1.19119	0.013805	0.676768	0.0279333
Glutamine/Lysine/C0-Carnitine	1.22548	0.223101	0.587695	0.302022
Glutamine/Lysine/C10:1-Carnitine	1.15838	0.133495	0.607897	0.195833
Glutamine/Lysine/C10:2-Carnitine	1.14071	0.356892	0.580827	0.449268
Glutamine/Lysine/C10-Carnitine	1.52553	0.000210334	0.76584	0.00113218
Glutamine/Lysine/C12:1-Carnitine	1.19363	0.0579507	0.637311	0.0953408
Glutamine/Lysine/C12:1OH-Carnitine	1.13546	0.253713	0.582185	0.336655
Glutamine/Lysine/C12-Carnitine	1.38199	0.00622188	0.697917	0.0144327
Glutamine/Lysine/C14:1-Carnitine	1.0489	0.994239	0.501078	0.997283
Glutamine/Lysine/C14:1OH-Carnitine	1.13324	0.208827	0.59045	0.285956
Glutamine/Lysine/C14:2-Carnitine	1.07313	0.166258	0.600379	0.236717
Glutamine/Lysine/C14-Carnitine	1.13177	0.126982	0.609734	0.188373
Glutamine/Lysine/C16:1-Carnitine	1.09365	0.895981	0.510101	0.921775
Glutamine/Lysine/C16-Carnitine	1.11062	0.261906	0.581439	0.346078
Glutamine/Lysine/C18:1-Carnitine	1.33945	0.0059782	0.698864	0.0139766
Glutamine/Lysine/C18:2-Carnitine	1.1213	0.600338	0.538612	0.682796
Glutamine/Lysine/C18-Carnitine	1.06832	0.355472	0.57	0.448239
Glutamine/Lysine/C2-Carnitine	2.58223	0.0111092	0.682277	0.0232506
Glutamine/Lysine/C3-Carnitine	1.27267	0.147292	0.604224	0.213243
Glutamine/Lysine/C4-Carnitine	1.06011	0.41178	0.559229	0.50482
Glutamine/Lysine/C5-Carnitine	1.21263	0.0811369	0.625344	0.127824
Glutamine/Lysine/C5DC-Carnitine/C6OH-Carnitine	1.14346	0.036583	0.650138	0.0641856
Glutamine/Lysine/C5OH-Carnitine	0.956462	0.797573	0.518825	0.845876
Glutamine/Lysine/C6-Carnitine	1.59752	0.000839455	0.741477	0.00298871
Glutamine/Lysine/C8:1-Carnitine	1.16248	0.182288	0.59596	0.255579
Glutamine/Lysine/C8-Carnitine	1.35309	0.0058288	0.697888	0.0136676
Glutamine/Lysine/Histidine	1.56404	0.000154814	0.77135	0.000902861
Glutamine/Lysine/Leucine/Isoleucine	1.03512	0.529743	0.545455	0.617414
Glutamine/Lysine/Methionine	1.31491	0.00112432	0.733701	0.0036552
Glutamine/Lysine/Ornithine	1.0929	0.218267	0.588613	0.296407
Glutamine/Lysine/Phenylalanine	1.0788	0.369339	0.564738	0.461722
Glutamine/Lysine/Proline	0.403837	0.00118038	0.790043	0.00377546
Glutamine/Lysine/Pyroglutamic acid	0.447367	7.02066e-05	0.785124	0.000538213
Glutamine/Lysine/Serine	1.08931	0.154587	0.602388	0.222248
Glutamine/Lysine/Threonine	1.44475	0.00064652	0.74472	0.00245833
Glutamine/Lysine/Tryptophan	1.17957	0.0996073	0.619318	0.152868
Glutamine/Lysine/Tyrosine	0.956557	0.626025	0.535354	0.706936
Glutamine/Lysine/Valine	1.08163	0.310997	0.573003	0.401458
Histidine	0.669298	0.000199938	0.766758	0.00356474
Histidine/Alanine	0.823802	0.0913499	0.629762	0.141752
Histidine/Arachidic Acid (20:0) Butyl Ester	1.17447	0.504854	0.548209	0.593577
Histidine/Arachidonic Acid (20:4) Butyl Ester	2.08397	0.0302093	0.655647	0.0543471
Histidine/Arginine	0.82331	0.0240015	0.662075	0.0445621
Histidine/Asparagine	0.864264	0.036583	0.650138	0.0641856
Histidine/C0-Carnitine	0.852014	0.362539	0.565657	0.454417
Histidine/C10:1-Carnitine	0.82113	0.0685956	0.630854	0.110259
Histidine/C10:2-Carnitine	0.79244	0.106312	0.640977	0.161904
Histidine/C10-Carnitine	1.06139	0.472652	0.551882	0.564026
Histidine/C12:1-Carnitine	0.840154	0.0319224	0.655303	0.0571477
Histidine/C12:1OH-Carnitine	0.983856	0.130207	0.608815	0.192197
Histidine/C12-Carnitine	0.963212	0.613431	0.536932	0.696023
Histidine/C14:1-Carnitine	0.729455	0.0276391	0.664871	0.05041
Histidine/C14:1OH-Carnitine	0.786805	0.133495	0.607897	0.195833
Histidine/C14:2-Carnitine	0.758256	0.132988	0.608902	0.195452
Histidine/C14-Carnitine	0.797373	0.036583	0.650138	0.0641856
Histidine/C16:1-Carnitine	0.757865	0.00743471	0.69697	0.0166528
Histidine/C16-Carnitine	0.76321	0.017239	0.672348	0.0336497
Histidine/C18:1-Carnitine	0.946688	0.235029	0.586174	0.315741
Histidine/C18:2-Carnitine	0.785236	0.154454	0.604106	0.222248
Histidine/C18-Carnitine	0.754477	0.0122119	0.688889	0.0252034
Histidine/C2-Carnitine	1.60849	0.218267	0.588613	0.296407
Histidine/C3-Carnitine	0.87431	0.777838	0.520661	0.829706
Histidine/C4-Carnitine	0.739984	0.0904879	0.621671	0.140552
Histidine/C5-Carnitine	0.845842	0.204219	0.591368	0.280455
Histidine/C5DC-Carnitine/C6OH-Carnitine	0.839048	0.0148241	0.674931	0.0296669
Histidine/C5OH-Carnitine	0.728704	0.000677606	0.743802	0.00255203
Histidine/C6-Carnitine	1.13672	0.412159	0.559659	0.505025
Histidine/C8:1-Carnitine	0.817414	0.0354472	0.651056	0.0626322
Histidine/C8-Carnitine	0.961358	0.700435	0.528007	0.767721
Histidine/Glutamine/Lysine	0.875048	0.000154814	0.77135	0.000902861
Histidine/Methionine	0.984147	0.204219	0.591368	0.280455
Histidine/Ornithine	0.75142	0.00390787	0.707071	0.00985362
Histidine/Phenylalanine	0.749344	0.00655218	0.695133	0.0150012
Histidine/Proline	0.300264	3.81756e-05	0.867965	0.000381444
Histidine/Pyroglutamic acid	0.342923	2.42403e-08	0.899908	1.21339e-05
Histidine/Serine	0.845895	0.00560417	0.698806	0.0132785
Histidine/Threonine	1.00599	0.581324	0.539945	0.667399
Histidine/Tryptophan	0.851585	0.397361	0.561553	0.490319
Histidine/Tyrosine	0.678227	0.000313749	0.758494	0.00147942
Histidine/Valine	0.753387	0.00423834	0.705234	0.0105747
Leucine/Isoleucine	0.902057	0.182288	0.59596	0.475585
Leucine/Isoleucine/Alanine	0.956414	0.797372	0.520238	0.845876
Leucine/Isoleucine/Arginine	1.17449	0.317161	0.572084	0.407865
Leucine/Isoleucine/Asparagine	1.22949	0.147292	0.604224	0.213243
Leucine/Isoleucine/C0-Carnitine	1.21116	0.298906	0.574839	0.387746
Leucine/Isoleucine/C10:1-Carnitine	1.13055	0.404512	0.560147	0.497191
Leucine/Isoleucine/C10:2-Carnitine	0.889616	0.95678	0.505639	0.969903
Leucine/Isoleucine/C10-Carnitine	1.476	0.0060615	0.69697	0.0140813
Leucine/Isoleucine/C12:1-Carnitine	1.10032	0.434958	0.556818	0.526179
Leucine/Isoleucine/C12:1OH-Carnitine	1.40305	0.662814	0.53168	0.73658
Leucine/Isoleucine/C12-Carnitine	1.33365	0.0205604	0.667614	0.039152
Leucine/Isoleucine/C14:1-Carnitine	0.952345	0.845421	0.515086	0.884306
Leucine/Isoleucine/C14:1OH-Carnitine	1.0713	0.174022	0.597796	0.245803
Leucine/Isoleucine/C14:2-Carnitine	1.10213	0.689003	0.529356	0.758765
Leucine/Isoleucine/C14-Carnitine	1.09923	0.404512	0.560147	0.497191
Leucine/Isoleucine/C16:1-Carnitine	1.02366	0.292434	0.577778	0.381308
Leucine/Isoleucine/C16-Carnitine	1.01261	0.650768	0.533144	0.727617
Leucine/Isoleucine/C18:1-Carnitine	1.36983	0.0917717	0.622159	0.142221
Leucine/Isoleucine/C18:2-Carnitine	1.14674	0.412526	0.560117	0.505214
Leucine/Isoleucine/C18-Carnitine	1.13952	0.923442	0.507778	0.943897
Leucine/Isoleucine/C2-Carnitine	2.64564	0.00630255	0.696051	0.0145276
Leucine/Isoleucine/C3-Carnitine	1.2942	0.218267	0.588613	0.296407
Leucine/Isoleucine/C4-Carnitine	1.04818	0.96931	0.503214	0.977744
Leucine/Isoleucine/C5-Carnitine	1.19078	0.174022	0.597796	0.245803
Leucine/Isoleucine/C5DC-Carnitine/C6OH-Carnitine	1.16636	0.464782	0.552801	0.556732
Leucine/Isoleucine/C5OH-Carnitine	1.0225	0.434043	0.556474	0.525874
Leucine/Isoleucine/C6-Carnitine	1.56437	0.0026004	0.717803	0.00705867
Leucine/Isoleucine/C8:1-Carnitine	1.07634	0.329729	0.570248	0.420613
Leucine/Isoleucine/C8-Carnitine	1.31443	0.0216999	0.66483	0.040896
Leucine/Isoleucine/Glutamine/Lysine	1.37762	0.529743	0.545455	0.617414
Leucine/Isoleucine/Histidine	1.61117	0.00183108	0.7236	0.00532626
Leucine/Isoleucine/Methionine	1.45432	0.0647873	0.632691	0.105169
Leucine/Isoleucine/Ornithine	1.07061	0.64431	0.533517	0.721925
Leucine/Isoleucine/Phenylalanine	1.09115	0.349177	0.567493	0.441864
Leucine/Isoleucine/Proline	0.284021	9.63579e-05	0.848485	0.000670238
Leucine/Isoleucine/Pyroglutamic acid	0.375416	2.05924e-07	0.87236	3.26253e-05
Leucine/Isoleucine/Serine	1.36133	0.837423	0.515152	0.878065
Leucine/Isoleucine/Threonine	1.49569	0.0058288	0.697888	0.0136676
Leucine/Isoleucine/Tryptophan	1.29273	0.0597073	0.636364	0.0979933
Leucine/Isoleucine/Tyrosine	0.964441	0.63514	0.534435	0.714175
Leucine/Isoleucine/Valine	1.02461	0.959088	0.504132	0.969903
Methionine	0.688348	2.59442e-05	0.801653	0.000862056
Methionine/Alanine	0.877589	0.0884034	0.630952	0.137855
Methionine/Arginine	0.88787	0.0202745	0.666667	0.0386697
Methionine/Asparagine	0.901249	0.0427376	0.645546	0.0732798
Methionine/C0-Carnitine	0.937176	0.928469	0.506887	0.946999
Methionine/C10:1-Carnitine	0.898474	0.390209	0.561983	0.483111
Methionine/C10:2-Carnitine	0.792294	0.149424	0.62594	0.216198
Methionine/C10-Carnitine	1.15287	0.0629496	0.633609	0.102501
Methionine/C12:1-Carnitine	0.925582	0.334827	0.570076	0.4262
Methionine/C12:1OH-Carnitine	0.900484	0.323405	0.571166	0.414119
Methionine/C12-Carnitine	1.04272	0.660246	0.532197	0.735327
Methionine/C14:1-Carnitine	0.946285	0.127607	0.614224	0.189181
Methionine/C14:1OH-Carnitine	0.871166	0.259086	0.581267	0.342542
Methionine/C14:2-Carnitine	0.808548	0.354928	0.567235	0.447711
Methionine/C14-Carnitine	0.841293	0.0427376	0.645546	0.0732798
Methionine/C16:1-Carnitine	0.798738	0.0370738	0.653535	0.0649749
Methionine/C16-Carnitine	0.820918	0.102335	0.618371	0.156549
Methionine/C18:1-Carnitine	0.994298	0.880056	0.511364	0.910912
Methionine/C18:2-Carnitine	0.792437	0.170612	0.600196	0.241849
Methionine/C18-Carnitine	0.821245	0.0536853	0.645556	0.0894378
Methionine/C2-Carnitine	2.11633	0.0904879	0.621671	0.140552
Methionine/C3-Carnitine	0.998248	0.758244	0.522498	0.815185
Methionine/C4-Carnitine	0.831113	0.41178	0.559229	0.50482
Methionine/C5-Carnitine	0.938568	0.63514	0.534435	0.714175
Methionine/C5DC-Carnitine/C6OH-Carnitine	0.864188	0.0389477	0.648301	0.0677345
Methionine/C5OH-Carnitine	0.755555	0.00269161	0.715335	0.0072565
Methionine/C6-Carnitine	1.20977	0.126347	0.610795	0.187607
Methionine/C8:1-Carnitine	0.863403	0.130207	0.608815	0.192197
Methionine/C8-Carnitine	1.03287	0.626025	0.535354	0.706936
Methionine/Glutamine/Lysine	0.859097	0.00112432	0.733701	0.0036552
Methionine/Histidine	1.19102	0.204219	0.591368	0.280455
Methionine/Leucine/Isoleucine	0.797233	0.0647873	0.632691	0.105169
Methionine/Ornithine	0.856558	0.0629496	0.633609	0.102501
Methionine/Phenylalanine	0.845913	0.0880725	0.62259	0.137384
Methionine/Proline	0.285822	3.81756e-05	0.867965	0.000381444
Methionine/Pyroglutamic acid	0.390516	5.32086e-07	0.859504	4.51608e-05
Methionine/Serine	0.832924	0.0767644	0.627181	0.12162
Methionine/Threonine	1.08507	0.190841	0.594123	0.265379
Methionine/Tryptophan	0.915381	0.900797	0.50947	0.924927
Methionine/Tyrosine	0.742569	0.00247342	0.717172	0.00679155
Methionine/Valine	0.825777	0.11768	0.612489	0.176446
Ornithine	0.877915	0.0148241	0.674931	0.0903034
Ornithine/Alanine	1.03369	0.821491	0.517857	0.865945
Ornithine/Arginine	1.10132	0.521378	0.546373	0.609471
Ornithine/Asparagine	1.135	0.147292	0.604224	0.213243
Ornithine/C0-Carnitine	1.09727	0.827417	0.51607	0.870069
Ornithine/C10:1-Carnitine	1.06127	0.653535	0.532599	0.729339
Ornithine/C10:2-Carnitine	1.09809	0.76979	0.526316	0.822684
Ornithine/C10-Carnitine	1.35089	0.0044129	0.704316	0.0109528
Ornithine/C12:1-Carnitine	1.13479	0.890417	0.510417	0.917043
Ornithine/C12:1OH-Carnitine	1.11299	0.738805	0.524334	0.798077
Ornithine/C12-Carnitine	1.2493	0.0185064	0.670455	0.035742
Ornithine/C14:1-Carnitine	0.832558	0.670084	0.532328	0.742403
Ornithine/C14:1OH-Carnitine	1.02024	0.195227	0.593205	0.270686
Ornithine/C14:2-Carnitine	1.00622	0.698692	0.528409	0.766416
Ornithine/C14-Carnitine	1.03833	0.928469	0.506887	0.946999
Ornithine/C16:1-Carnitine	0.982954	0.068232	0.634343	0.109823
Ornithine/C16-Carnitine	0.996079	0.96337	0.503788	0.973612
Ornithine/C18:1-Carnitine	1.24648	0.224844	0.588068	0.303949
Ornithine/C18:2-Carnitine	0.955829	0.935758	0.506354	0.952798
Ornithine/C18-Carnitine	1.01618	0.290472	0.58	0.379081
Ornithine/C2-Carnitine	2.55085	0.0440682	0.644628	0.0753169
Ornithine/C3-Carnitine	1.13254	0.287134	0.576676	0.375136
Ornithine/C4-Carnitine	0.950023	1	0.500459	1
Ornithine/C5-Carnitine	1.08665	0.496697	0.549128	0.585661
Ornithine/C5DC-Carnitine/C6OH-Carnitine	1.10941	0.738805	0.524334	0.798077
Ornithine/C5OH-Carnitine	0.909388	0.182288	0.59596	0.255579
Ornithine/C6-Carnitine	1.48013	0.0154807	0.675189	0.0307478
Ornithine/C8:1-Carnitine	1.07933	0.63514	0.534435	0.714175
Ornithine/C8-Carnitine	1.2491	0.0312002	0.654729	0.0558969
Ornithine/Glutamine/Lysine	1.20387	0.218267	0.588613	0.296407
Ornithine/Histidine	1.50111	0.00390787	0.707071	0.00985362
Ornithine/Leucine/Isoleucine	0.966687	0.64431	0.533517	0.721925
Ornithine/Methionine	1.34344	0.0629496	0.633609	0.102501
Ornithine/Phenylalanine	0.987651	0.867592	0.512397	0.900757
Ornithine/Proline	0.369615	0.000371655	0.818182	0.00166335
Ornithine/Pyroglutamic acid	0.390064	2.53043e-07	0.869605	3.67482e-05
Ornithine/Serine	1.15863	0.938666	0.505969	0.954531
Ornithine/Threonine	1.37003	0.0209767	0.665748	0.0397695
Ornithine/Tryptophan	1.1354	0.113843	0.614583	0.171886
Ornithine/Tyrosine	0.86814	0.130207	0.608815	0.192197
Ornithine/Valine	0.989691	0.662814	0.53168	0.73658
Phenylalanine	0.808195	0.0880725	0.62259	0.308869
Phenylalanine/Alanine	0.960901	0.882481	0.511905	0.912671
Phenylalanine/Arginine	1.0037	0.572566	0.540863	0.659143
Phenylalanine/Asparagine	1.0898	0.287134	0.576676	0.375136
Phenylalanine/C0-Carnitine	1.06596	0.581324	0.539945	0.667399
Phenylalanine/C10:1-Carnitine	1.03194	0.729147	0.525253	0.791422
Phenylalanine/C10:2-Carnitine	0.860015	0.481105	0.56203	0.572388
Phenylalanine/C10-Carnitine	1.36677	0.00167801	0.725436	0.00498164
Phenylalanine/C12:1-Carnitine	1.03131	0.911193	0.508523	0.933585
Phenylalanine/C12:1OH-Carnitine	1.20573	0.918284	0.507805	0.938826
Phenylalanine/C12-Carnitine	1.20369	0.029884	0.657197	0.0539046
Phenylalanine/C14:1-Carnitine	0.851992	0.336865	0.572198	0.428336
Phenylalanine/C14:1OH-Carnitine	0.974083	0.419124	0.55831	0.511976
Phenylalanine/C14:2-Carnitine	0.983357	0.932031	0.506629	0.949612
Phenylalanine/C14-Carnitine	0.99813	0.581324	0.539945	0.667399
Phenylalanine/C16:1-Carnitine	0.985157	0.121567	0.614141	0.181472
Phenylalanine/C16-Carnitine	0.949846	0.911193	0.508523	0.933585
Phenylalanine/C18:1-Carnitine	1.1781	0.30919	0.573864	0.399668
Phenylalanine/C18:2-Carnitine	1.0247	0.798537	0.519062	0.845876
Phenylalanine/C18-Carnitine	0.943015	0.501144	0.551111	0.590319
Phenylalanine/C2-Carnitine	2.56632	0.013805	0.676768	0.0279333
Phenylalanine/C3-Carnitine	1.21282	0.317161	0.572084	0.407865
Phenylalanine/C4-Carnitine	0.991994	0.877694	0.511478	0.909258
Phenylalanine/C5-Carnitine	1.09206	0.672144	0.530762	0.743472
Phenylalanine/C5DC-Carnitine/C6OH-Carnitine	1.03916	0.918284	0.507805	0.938826
Phenylalanine/C5OH-Carnitine	0.904004	0.072586	0.629017	0.115772
Phenylalanine/C6-Carnitine	1.4824	0.00175104	0.726326	0.00515598
Phenylalanine/C8:1-Carnitine	0.978085	0.897955	0.509642	0.922242
Phenylalanine/C8-Carnitine	1.21795	0.0427376	0.645546	0.0732798
Phenylalanine/Glutamine/Lysine	1.15632	0.369339	0.564738	0.461722
Phenylalanine/Histidine	1.41083	0.00655218	0.695133	0.0150012
Phenylalanine/Leucine/Isoleucine	0.933412	0.349177	0.567493	0.441864
Phenylalanine/Methionine	1.27933	0.0880725	0.62259	0.137384
Phenylalanine/Ornithine	0.940632	0.867592	0.512397	0.900757
Phenylalanine/Proline	0.284184	7.87484e-05	0.852814	0.000579398
Phenylalanine/Pyroglutamic acid	0.348188	1.92194e-07	0.873278	3.15e-05
Phenylalanine/Serine	1.13556	0.797573	0.518825	0.845876
Phenylalanine/Threonine	1.3192	0.00292725	0.713499	0.00777709
Phenylalanine/Tryptophan	1.15239	0.147076	0.605114	0.213243
Phenylalanine/Tyrosine	0.857942	0.0283086	0.657484	0.0513944
Phenylalanine/Valine	0.956557	0.63514	0.534435	0.714175
Proline	9.0257	0.00108358	0.792208	0.0136797
Proline/Alanine	8.64569	2.23784e-05	0.878788	0.000298776
Proline/Arginine	9.30844	0.000158028	0.837662	0.000919348
Proline/Asparagine	12.0334	2.77554e-05	0.874459	0.00033063
Proline/C0-Carnitine	10.1958	7.37045e-06	0.900433	0.000193546
Proline/C10:1-Carnitine	10.1691	1.29341e-05	0.88961	0.000236509
Proline/C10:2-Carnitine	7.02604	0.000878388	0.828125	0.00308117
Proline/C10-Carnitine	15.01	5.86238e-06	0.904762	0.000167855
Proline/C12:1-Carnitine	7.68217	1.44492e-05	0.887446	0.000246918
Proline/C12:1OH-Carnitine	18.1918	4.70818e-05	0.863636	0.000427061
Proline/C12-Carnitine	10.4402	4.1409e-06	0.911255	0.000143799
Proline/C14:1-Carnitine	5.72092	0.000294515	0.84127	0.00142986
Proline/C14:1OH-Carnitine	9.82769	1.03461e-05	0.893939	0.000217589
Proline/C14:2-Carnitine	9.08192	3.43467e-05	0.87013	0.000366466
Proline/C14-Carnitine	8.54575	3.81756e-05	0.867965	0.000381444
Proline/C16:1-Carnitine	5.4286	0.000239456	0.837321	0.00124824
Proline/C16-Carnitine	7.06795	9.98419e-05	0.852273	0.000687952
Proline/C18:1-Carnitine	9.40532	1.9658e-05	0.886364	0.000279744
Proline/C18:2-Carnitine	9.9653	4.28424e-05	0.875598	0.000401072
Proline/C18-Carnitine	8.67153	0.000356361	0.845029	0.00161323
Proline/C2-Carnitine	23.9198	7.6405e-07	0.941558	6.05255e-05
Proline/C3-Carnitine	13.7235	5.86238e-06	0.904762	0.000167855
Proline/C4-Carnitine	8.27489	1.03461e-05	0.893939	0.000217589
Proline/C5-Carnitine	11.0997	2.77554e-05	0.874459	0.00033063
Proline/C5DC-Carnitine/C6OH-Carnitine	11.3714	4.24074e-05	0.865801	0.000401072
Proline/C5OH-Carnitine	13.2112	0.000191853	0.833333	0.00105786
Proline/C6-Carnitine	17.2416	6.74278e-07	0.943723	5.62253e-05
Proline/C8:1-Carnitine	9.40055	1.61328e-05	0.885281	0.000255539
Proline/C8-Carnitine	13.286	1.29341e-05	0.88961	0.000236509
Proline/Glutamine/Lysine	15.6152	0.00118038	0.790043	0.00377546
Proline/Histidine	14.05	3.81756e-05	0.867965	0.000381444
Proline/Leucine/Isoleucine	6.88659	9.63579e-05	0.848485	0.000670238
Proline/Methionine	15.5968	3.81756e-05	0.867965	0.000381444
Proline/Ornithine	7.19444	0.000371655	0.818182	0.00166335
Proline/Phenylalanine	7.52173	7.87484e-05	0.852814	0.000579398
Proline/Pyroglutamic acid	0.68258	0.00430591	0.755411	0.010732
Proline/Serine	13.8017	0.000994166	0.794372	0.00333706
Proline/Threonine	13.7933	1.80023e-05	0.883117	0.0002725
Proline/Tryptophan	10.5184	8.99705e-05	0.854545	0.000644992
Proline/Tyrosine	7.72056	0.000158028	0.837662	0.000919348
Proline/Valine	7.4749	1.44492e-05	0.887446	0.000246918
Pyroglutamic acid	10.2027	2.36537e-06	0.838384	0.000432272
Pyroglutamic acid/Alanine	12.9053	2.65332e-08	0.92619	1.21339e-05
Pyroglutamic acid/Arginine	14.216	1.06705e-08	0.910009	8.45281e-06
Pyroglutamic acid/Asparagine	16.221	4.65495e-07	0.861341	4.33823e-05
Pyroglutamic acid/C0-Carnitine	13.6011	1.02546e-07	0.881543	2.75248e-05
Pyroglutamic acid/C10:1-Carnitine	14.4822	2.09108e-08	0.901745	1.21339e-05
Pyroglutamic acid/C10:2-Carnitine	12.1139	3.30602e-07	0.943609	3.93054e-05
Pyroglutamic acid/C10-Carnitine	22.0402	1.66516e-09	0.932048	4.58444e-06
Pyroglutamic acid/C12:1-Carnitine	13.6901	2.67089e-09	0.929924	4.58444e-06
Pyroglutamic acid/C12:1OH-Carnitine	12.6966	1.1003e-07	0.880624	2.75248e-05
Pyroglutamic acid/C12-Carnitine	18.0093	2.89361e-09	0.928977	4.58444e-06
Pyroglutamic acid/C14:1-Carnitine	9.71136	8.14467e-07	0.868534	6.34617e-05
Pyroglutamic acid/C14:1OH-Carnitine	14.9028	1.02842e-06	0.850321	6.98296e-05
Pyroglutamic acid/C14:2-Carnitine	14.003	1.58778e-07	0.878788	2.90259e-05
Pyroglutamic acid/C14-Carnitine	14.1406	3.10496e-07	0.86685	3.93054e-05
Pyroglutamic acid/C16:1-Carnitine	12.7555	2.55142e-07	0.878788	3.67482e-05
Pyroglutamic acid/C16-Carnitine	13.3837	3.20692e-07	0.869318	3.93054e-05
Pyroglutamic acid/C18:1-Carnitine	17.4297	3.70197e-08	0.897727	1.37528e-05
Pyroglutamic acid/C18:2-Carnitine	14.779	1.82448e-05	0.812317	0.00027342
Pyroglutamic acid/C18-Carnitine	13.7493	3.09389e-06	0.851111	0.000119555
Pyroglutamic acid/C2-Carnitine	32.6152	3.76156e-08	0.894399	1.37528e-05
Pyroglutamic acid/C3-Carnitine	15.4982	4.97718e-07	0.860422	4.46349e-05
Pyroglutamic acid/C4-Carnitine	12.0622	2.70947e-07	0.868687	3.78767e-05
Pyroglutamic acid/C5-Carnitine	15.001	4.67568e-08	0.891644	1.58739e-05
Pyroglutamic acid/C5DC-Carnitine/C6OH-Carnitine	14.5246	5.02572e-08	0.890725	1.59248e-05
Pyroglutamic acid/C5OH-Carnitine	11.3887	4.65495e-07	0.861341	4.33823e-05
Pyroglutamic acid/C6-Carnitine	23.2818	6.38659e-09	0.919508	7.58887e-06
Pyroglutamic acid/C8:1-Carnitine	14.224	1.45606e-07	0.876951	2.90259e-05
Pyroglutamic acid/C8-Carnitine	18.365	1.06705e-08	0.910009	8.45281e-06
Pyroglutamic acid/Glutamine/Lysine	14.7559	7.02066e-05	0.785124	0.000538213
Pyroglutamic acid/Histidine	25.3824	2.42403e-08	0.899908	1.21339e-05
Pyroglutamic acid/Leucine/Isoleucine	12.4651	2.05924e-07	0.87236	3.26253e-05
Pyroglutamic acid/Methionine	19.6444	5.32086e-07	0.859504	4.51608e-05
Pyroglutamic acid/Ornithine	13.5535	2.53043e-07	0.869605	3.67482e-05
Pyroglutamic acid/Phenylalanine	12.9113	1.92194e-07	0.873278	3.15e-05
Pyroglutamic acid/Proline	2.04455	0.00430591	0.755411	0.010732
Pyroglutamic acid/Serine	16.0439	3.25107e-05	0.79798	0.000361036
Pyroglutamic acid/Threonine	21.4535	2.25159e-08	0.900826	1.21339e-05
Pyroglutamic acid/Tryptophan	15.6837	2.99147e-07	0.870265	3.93054e-05
Pyroglutamic acid/Tyrosine	11.5332	7.61476e-06	0.820937	0.000195234
Pyroglutamic acid/Valine	12.9819	2.80818e-08	0.898072	1.21339e-05
Serine	0.807729	0.0107085	0.683196	0.0759994
Serine/Alanine	1.0046	0.968969	0.503571	0.977744
Serine/Arginine	1.02231	0.681525	0.529844	0.752099
Serine/Asparagine	1.05138	0.590144	0.539027	0.674754
Serine/C0-Carnitine	1.0599	0.404512	0.560147	0.497191
Serine/C10:1-Carnitine	1.0422	0.787688	0.519743	0.837893
Serine/C10:2-Carnitine	1.14951	0.939521	0.507519	0.954992
Serine/C10-Carnitine	1.33716	0.00793873	0.690542	0.0175747
Serine/C12:1-Carnitine	1.09956	0.641347	0.534091	0.719539
Serine/C12:1OH-Carnitine	1.03374	1	0.500459	1
Serine/C12-Carnitine	1.22932	0.0579507	0.637311	0.0953408
Serine/C14:1-Carnitine	0.988578	0.568372	0.543103	0.655857
Serine/C14:1OH-Carnitine	0.980044	0.64431	0.533517	0.721925
Serine/C14:2-Carnitine	0.954169	0.550486	0.543561	0.638316
Serine/C14-Carnitine	1.07398	0.857512	0.513315	0.892436
Serine/C16:1-Carnitine	0.952716	0.374728	0.565657	0.46809
Serine/C16-Carnitine	1.01338	0.787935	0.519886	0.837893
Serine/C18:1-Carnitine	1.20663	0.219872	0.589015	0.298245
Serine/C18:2-Carnitine	0.993615	0.716821	0.526882	0.781613
Serine/C18-Carnitine	0.966012	0.630876	0.536667	0.711401
Serine/C2-Carnitine	2.44486	0.0454337	0.64371	0.0771237
Serine/C3-Carnitine	1.12213	0.41178	0.559229	0.50482
Serine/C4-Carnitine	0.949929	1	0.500459	1
Serine/C5-Carnitine	1.06955	0.555241	0.5427	0.642576
Serine/C5DC-Carnitine/C6OH-Carnitine	1.03099	0.938666	0.505969	0.954531
Serine/C5OH-Carnitine	0.845336	0.100687	0.617998	0.154277
Serine/C6-Carnitine	1.42804	0.0154807	0.675189	0.0307478
Serine/C8:1-Carnitine	1.05243	0.857512	0.513315	0.892436
Serine/C8-Carnitine	1.2087	0.12382	0.610652	0.184199
Serine/Glutamine/Lysine	0.969061	0.154587	0.602388	0.222248
Serine/Histidine	1.37899	0.00560417	0.698806	0.0132785
Serine/Leucine/Isoleucine	0.96325	0.837423	0.515152	0.878065
Serine/Methionine	1.14759	0.0767644	0.627181	0.12162
Serine/Ornithine	0.97143	0.938666	0.505969	0.954531
Serine/Phenylalanine	0.996369	0.797573	0.518825	0.845876
Serine/Proline	0.391456	0.000994166	0.794372	0.00333706
Serine/Pyroglutamic acid	0.452355	3.25107e-05	0.79798	0.000361036
Serine/Threonine	1.25668	0.00360097	0.708907	0.00916242
Serine/Tryptophan	1.07831	0.210165	0.590909	0.287351
Serine/Tyrosine	0.86233	0.072586	0.629017	0.115772
Serine/Valine	0.988027	0.887815	0.51056	0.915355
Threonine	0.668326	0.000232666	0.764004	0.00392094
Threonine/Alanine	0.791577	0.0508375	0.65	0.0853215
Threonine/Arginine	0.81332	0.00407006	0.706152	0.010203
Threonine/Asparagine	0.858801	0.0685956	0.630854	0.110259
Threonine/C0-Carnitine	0.872899	0.441616	0.555556	0.532741
Threonine/C10:1-Carnitine	0.840826	0.12382	0.610652	0.184199
Threonine/C10:2-Carnitine	0.778088	0.088811	0.648496	0.1384
Threonine/C10-Carnitine	1.08889	0.529743	0.545455	0.617414
Threonine/C12:1-Carnitine	0.864327	0.0652437	0.633523	0.105657
Threonine/C12:1OH-Carnitine	0.921928	0.304912	0.573921	0.39446
Threonine/C12-Carnitine	0.970302	0.787935	0.519886	0.837893
Threonine/C14:1-Carnitine	0.804086	0.0575521	0.642241	0.0949479
Threonine/C14:1OH-Carnitine	0.773706	0.11768	0.612489	0.176446
Threonine/C14:2-Carnitine	0.763863	0.143451	0.606061	0.208892
Threonine/C14-Carnitine	0.819984	0.0070783	0.693297	0.0159977
Threonine/C16:1-Carnitine	0.73121	0.0175988	0.674747	0.0342675
Threonine/C16-Carnitine	0.798968	0.00919716	0.688447	0.0199608
Threonine/C18:1-Carnitine	0.952236	0.250911	0.583333	0.333374
Threonine/C18:2-Carnitine	0.761492	0.109907	0.616813	0.166897
Threonine/C18-Carnitine	0.769975	0.0314656	0.662222	0.0563512
Threonine/C2-Carnitine	2.26753	0.298906	0.574839	0.387746
Threonine/C3-Carnitine	0.99704	0.857512	0.513315	0.892436
Threonine/C4-Carnitine	0.81917	0.10612	0.616162	0.161662
Threonine/C5-Carnitine	0.899024	0.126982	0.609734	0.188373
Threonine/C5DC-Carnitine/C6OH-Carnitine	0.84844	0.0060615	0.69697	0.0140813
Threonine/C5OH-Carnitine	0.733739	0.000510035	0.749311	0.00208802
Threonine/C6-Carnitine	1.16546	0.245536	0.58428	0.327266
Threonine/C8:1-Carnitine	0.832867	0.0302093	0.655647	0.0543471
Threonine/C8-Carnitine	0.961187	0.729147	0.525253	0.791422
Threonine/Glutamine/Lysine	0.859354	0.00064652	0.74472	0.00245833
Threonine/Histidine	1.11001	0.581324	0.539945	0.667399
Threonine/Leucine/Isoleucine	0.749184	0.0058288	0.697888	0.0136676
Threonine/Methionine	0.970766	0.190841	0.594123	0.265379
Threonine/Ornithine	0.766799	0.0209767	0.665748	0.0397695
Threonine/Phenylalanine	0.792741	0.00292725	0.713499	0.00777709
Threonine/Proline	0.274416	1.80023e-05	0.883117	0.0002725
Threonine/Pyroglutamic acid	0.364029	2.25159e-08	0.900826	1.21339e-05
Threonine/Serine	0.823897	0.00360097	0.708907	0.00916242
Threonine/Tryptophan	0.851767	0.0868288	0.624053	0.135845
Threonine/Tyrosine	0.684149	1.84082e-05	0.807163	0.00027342
Threonine/Valine	0.790079	0.00994552	0.685032	0.0212933
Tryptophan	0.712243	0.00757959	0.693182	0.0588035
Tryptophan/Alanine	0.851304	0.310171	0.579012	0.400718
Tryptophan/Arginine	0.87069	0.214979	0.589962	0.292694
Tryptophan/Asparagine	0.929203	0.631983	0.535038	0.711973
Tryptophan/C0-Carnitine	0.935768	0.911193	0.508523	0.933585
Tryptophan/C10:1-Carnitine	0.919841	0.482676	0.551136	0.573683
Tryptophan/C10:2-Carnitine	0.855656	0.166295	0.623016	0.236717
Tryptophan/C10-Carnitine	1.21203	0.0798197	0.626894	0.125999
Tryptophan/C12:1-Carnitine	0.931015	0.188005	0.596285	0.26228
Tryptophan/C12:1OH-Carnitine	1.02373	0.70843	0.527462	0.774774
Tryptophan/C12-Carnitine	1.09111	0.541242	0.544922	0.629441
Tryptophan/C14:1-Carnitine	0.804257	0.13907	0.611791	0.203447
Tryptophan/C14:1OH-Carnitine	0.855864	0.577071	0.54072	0.663639
Tryptophan/C14:2-Carnitine	0.835475	0.375281	0.565005	0.468534
Tryptophan/C14-Carnitine	0.920067	0.158371	0.602273	0.226741
Tryptophan/C16:1-Carnitine	0.791565	0.0184714	0.675026	0.0357034
Tryptophan/C16-Carnitine	0.875321	0.15838	0.603128	0.226741
Tryptophan/C18:1-Carnitine	1.03857	0.893136	0.510264	0.919445
Tryptophan/C18:2-Carnitine	0.870518	0.453236	0.555556	0.545098
Tryptophan/C18-Carnitine	0.85248	0.258659	0.586207	0.342453
Tryptophan/C2-Carnitine	2.42227	0.0996073	0.619318	0.152868
Tryptophan/C3-Carnitine	1.06055	0.586066	0.539773	0.671869
Tryptophan/C4-Carnitine	0.880162	0.482676	0.551136	0.573683
Tryptophan/C5-Carnitine	0.958801	0.568142	0.541667	0.655857
Tryptophan/C5DC-Carnitine/C6OH-Carnitine	0.914301	0.334827	0.570076	0.4262
Tryptophan/C5OH-Carnitine	0.799573	0.0212878	0.666667	0.0402631
Tryptophan/C6-Carnitine	1.3486	0.0610562	0.636719	0.1
Tryptophan/C8:1-Carnitine	0.900721	0.315474	0.572917	0.406746
Tryptophan/C8-Carnitine	1.06504	0.482676	0.551136	0.573683
Tryptophan/Glutamine/Lysine	0.900863	0.0996073	0.619318	0.152868
Tryptophan/Histidine	1.29674	0.397361	0.561553	0.490319
Tryptophan/Leucine/Isoleucine	0.837703	0.0597073	0.636364	0.0979933
Tryptophan/Methionine	1.06497	0.900797	0.50947	0.924927
Tryptophan/Ornithine	0.832371	0.113843	0.614583	0.171886
Tryptophan/Phenylalanine	0.897116	0.147076	0.605114	0.213243
Tryptophan/Proline	0.324043	8.99705e-05	0.854545	0.000644992
Tryptophan/Pyroglutamic acid	0.355665	2.99147e-07	0.870265	3.93054e-05
Tryptophan/Serine	0.95438	0.210165	0.590909	0.287351
Tryptophan/Threonine	1.12025	0.0868288	0.624053	0.135845
Tryptophan/Tyrosine	0.756139	0.000137945	0.775568	0.000837809
Tryptophan/Valine	0.87743	0.139896	0.607008	0.204278
Tyrosine	0.948651	0.441616	0.555556	0.700777
Tyrosine/Alanine	1.15976	0.330785	0.575	0.421846
Tyrosine/Arginine	1.18025	0.0182896	0.669421	0.0354096
Tyrosine/Asparagine	1.27039	0.00793873	0.690542	0.0175747
Tyrosine/C0-Carnitine	1.21818	0.0354472	0.651056	0.0626322
Tyrosine/C10:1-Carnitine	1.22775	0.0857094	0.623508	0.134182
Tyrosine/C10:2-Carnitine	1.04563	0.939521	0.507519	0.954992
Tyrosine/C10-Carnitine	1.65916	1.5473e-05	0.809917	0.00025186
Tyrosine/C12:1-Carnitine	1.23572	0.154535	0.60322	0.222248
Tyrosine/C12:1OH-Carnitine	1.363	0.329729	0.570248	0.420613
Tyrosine/C12-Carnitine	1.44923	0.000271325	0.763258	0.00134755
Tyrosine/C14:1-Carnitine	1.06412	0.994239	0.501078	0.997283
Tyrosine/C14:1OH-Carnitine	1.19487	0.0377496	0.649219	0.0659646
Tyrosine/C14:2-Carnitine	1.1533	0.240242	0.585227	0.321563
Tyrosine/C14-Carnitine	1.18282	0.10612	0.616162	0.161662
Tyrosine/C16:1-Carnitine	1.072	0.412877	0.560606	0.505513
Tyrosine/C16-Carnitine	1.13358	0.368744	0.565341	0.461342
Tyrosine/C18:1-Carnitine	1.38584	0.026141	0.660985	0.0480279
Tyrosine/C18:2-Carnitine	1.21054	0.197177	0.59433	0.272833
Tyrosine/C18-Carnitine	1.15263	0.56922	0.543333	0.656676
Tyrosine/C2-Carnitine	3.06957	0.00140661	0.729109	0.00431051
Tyrosine/C3-Carnitine	1.38954	0.041441	0.646465	0.0714433
Tyrosine/C4-Carnitine	1.14638	0.323405	0.571166	0.414119
Tyrosine/C5-Carnitine	1.27471	0.0159089	0.673095	0.0314538
Tyrosine/C5DC-Carnitine/C6OH-Carnitine	1.20251	0.103375	0.61708	0.157835
Tyrosine/C5OH-Carnitine	1.0622	0.681525	0.529844	0.752099
Tyrosine/C6-Carnitine	1.81173	8.04553e-05	0.785038	0.000591042
Tyrosine/C8:1-Carnitine	1.16425	0.199686	0.592287	0.275417
Tyrosine/C8-Carnitine	1.47505	0.000199938	0.766758	0.0010898
Tyrosine/Glutamine/Lysine	1.33535	0.626025	0.535354	0.706936
Tyrosine/Histidine	1.75053	0.000313749	0.758494	0.00147942
Tyrosine/Leucine/Isoleucine	1.10124	0.63514	0.534435	0.714175
Tyrosine/Methionine	1.49031	0.00247342	0.717172	0.00679155
Tyrosine/Ornithine	1.11822	0.130207	0.608815	0.192197
Tyrosine/Phenylalanine	1.14414	0.0283086	0.657484	0.0513944
Tyrosine/Proline	0.379596	0.000158028	0.837662	0.000919348
Tyrosine/Pyroglutamic acid	0.418101	7.61476e-06	0.820937	0.000195234
Tyrosine/Serine	1.28016	0.072586	0.629017	0.115772
Tyrosine/Threonine	1.52889	1.84082e-05	0.807163	0.00027342
Tyrosine/Tryptophan	1.31266	0.000137945	0.775568	0.000837809
Tyrosine/Valine	1.13986	0.472652	0.551882	0.564026
Valine	0.913343	0.0857094	0.623508	0.308638
Valine/Alanine	0.944263	0.956567	0.504762	0.969903
Valine/Arginine	1.17283	0.546675	0.543618	0.634827
Valine/Asparagine	1.24033	0.23806	0.58494	0.319001
Valine/C0-Carnitine	1.15651	0.270069	0.579431	0.355381
Valine/C10:1-Carnitine	1.11944	0.169996	0.598714	0.241335
Valine/C10:2-Carnitine	0.849984	0.870847	0.515038	0.903347
Valine/C10-Carnitine	1.46194	0.000329601	0.757576	0.00152541
Valine/C12:1-Carnitine	1.06383	0.586066	0.539773	0.671869
Valine/C12:1OH-Carnitine	1.49312	0.690956	0.528926	0.759664
Valine/C12-Carnitine	1.30096	0.00449969	0.705492	0.0111275
Valine/C14:1-Carnitine	0.947359	0.789336	0.520474	0.838559
Valine/C14:1OH-Carnitine	1.0639	0.190841	0.594123	0.265379
Valine/C14:2-Carnitine	1.09201	0.698692	0.528409	0.766416
Valine/C14-Carnitine	1.06566	0.281366	0.577594	0.368209
Valine/C16:1-Carnitine	0.962568	0.131825	0.611111	0.194163
Valine/C16-Carnitine	0.982282	0.718216	0.526515	0.782595
Valine/C18:1-Carnitine	1.32462	0.119968	0.612689	0.179536
Valine/C18:2-Carnitine	1.07804	0.581783	0.540567	0.667765
Valine/C18-Carnitine	1.12237	0.994102	0.501111	0.997283
Valine/C2-Carnitine	2.57254	0.00247342	0.717172	0.00679155
Valine/C3-Carnitine	1.26896	0.114701	0.613407	0.172797
Valine/C4-Carnitine	1.01846	0.959088	0.504132	0.969903
Valine/C5-Carnitine	1.16846	0.0256509	0.660239	0.0472004
Valine/C5DC-Carnitine/C6OH-Carnitine	1.17052	0.607966	0.53719	0.690316
Valine/C5OH-Carnitine	1.02126	0.130207	0.608815	0.192197
Valine/C6-Carnitine	1.55354	0.000170364	0.77178	0.000975459
Valine/C8:1-Carnitine	1.04288	0.355819	0.566575	0.448239
Valine/C8-Carnitine	1.31632	0.00191233	0.722681	0.00549691
Valine/Glutamine/Lysine	1.51118	0.310997	0.573003	0.401458
Valine/Histidine	1.58961	0.00423834	0.705234	0.0105747
Valine/Leucine/Isoleucine	0.972447	0.959088	0.504132	0.969903
Valine/Methionine	1.521	0.11768	0.612489	0.176446
Valine/Ornithine	1.04277	0.662814	0.53168	0.73658
Valine/Phenylalanine	1.0588	0.63514	0.534435	0.714175
Valine/Proline	0.268375	1.44492e-05	0.887446	0.000246918
Valine/Pyroglutamic acid	0.34543	2.80818e-08	0.898072	1.21339e-05
Valine/Serine	1.41561	0.887815	0.51056	0.915355
Valine/Threonine	1.50292	0.00994552	0.685032	0.0212933
Valine/Tryptophan	1.27501	0.139896	0.607008	0.204278
Valine/Tyrosine	0.941183	0.472652	0.551882	0.564026
